# Supplementary material for: 2-({3-[(2R,4S,5R)-4-Hydr­oxy-5-hydroxy­methyl-2,3,4,5-tetra­hydro­furan-2-yl]-5-methyl-2,6-dioxo-1,2,3,6-tetra­hydro­pyrimidin-1-yl}meth­yl)isoindoline-1,3-dione
Source: Acta Crystallogr Sect E Struct Rep Online. 2009 Jan 31;65(Pt 2):o432–3. doi: 10.1107/S1600536809003365 (PMC2968204; doi:10.1107/S1600536809003365)
Supplement: Supplementary file 1 [file e-65-0o432-sup1.cif]

##############################################################################
###                                                                        ###
###        Electronic paper (Acta Crystallographica Section E)             ###
###                                                                        ###
##############################################################################
#                                                                            #
# This CIF contains the data in a paper accepted for publication in Acta     #
# Crystallographica Section E. It conforms to the requirements of Notes      #
# for Authors for Section E, and has been peer reviewed under the auspices   #
# of the IUCr Commission on Journals.                                        #
#                                                                            #
# Full details of the Crystallographic Information File format               #
# are given in the paper "The Crystallographic Information File (CIF):       #
# a New Standard Archive File for Crystallography" by S. R. Hall, F. H.      #
# Allen and I. D. Brown [Acta Cryst. (1991), A47, 655-685].                  #
#                                                                            #
# The current version of the core CIF dictionary is obtainable from          #
# ftp://ftp.iucr.org/pub/cif_core.dic. The current version number is 2.4.    #
#                                                                            #
# Software is freely available for graphical display of the structure(s) in  #
# this CIF.  For information consult the CIF home page http://www.iucr.org/  #
# cif/home.html                                                              #
#                                                                            #
# This file may be used for bona fide research purposes within the           #
# scientific community so long as proper attribution is given to the journal # 
# article from which it was obtained.                                        #
#                                                                            #
##############################################################################
                                             
data_I
_audit_creation_method     SHELXL-97
_chemical_name_systematic
;
2-({3-[(2<i>R</i>,4<i>S</i>,5<i>R</i>)-4-Hydroxy-5-hydroxymethyl-2,3,4,5-
tetrahydrofuran-2-yl]-5-methyl-2,6-dioxo-1,2,3,6-tetrahydropyrimidin-1-
yl}methyl)isoindoline-1,3-dione
;
_chemical_name_common     ?
_chemical_formula_moiety     'C19 H19 N3 O7'
_chemical_formula_sum     'C19 H19 N3 O7'
_chemical_formula_iupac     'C19 H19 N3 O7'
_chemical_formula_weight     401.37
_chemical_melting_point     ?
_symmetry_cell_setting     Monoclinic
_symmetry_space_group_name_H-M     'P 21'
_symmetry_space_group_name_Hall     'P2yb'
loop_
    _symmetry_equiv_pos_as_xyz
    'x, y, z'
    '-x, y+1/2, -z'
_cell_length_a     4.9334(4)
_cell_length_b     11.6287(9)
_cell_length_c     15.3208(12)
_cell_angle_alpha     90.00
_cell_angle_beta     91.430(2)
_cell_angle_gamma     90.00
_cell_volume     878.67(12)
_cell_formula_units_Z     2
_cell_measurement_reflns_used     2431
_cell_measurement_theta_min     2.20
_cell_measurement_theta_max     27.86
_cell_measurement_temperature     90(2)
_exptl_crystal_description     plate
_exptl_crystal_colour     colorless
_exptl_crystal_size_max     0.28
_exptl_crystal_size_mid     0.22
_exptl_crystal_size_min     0.08
_exptl_crystal_density_diffrn     1.517
_exptl_crystal_density_meas     ?
_exptl_crystal_density_method     'not measured'
_exptl_crystal_F_000     420
_exptl_absorpt_coefficient_mu     0.118
_exptl_absorpt_correction_type     multi-scan
_exptl_absorpt_process_details     '(SADABS; Bruker, 1998)'
_exptl_absorpt_correction_T_min     0.9678
_exptl_absorpt_correction_T_max     0.9907
_exptl_special_details
;
;
_diffrn_ambient_temperature     90(2)
_diffrn_radiation_type     MoK\a
_diffrn_radiation_wavelength     0.71073
_diffrn_radiation_source     'fine-focus sealed tube'
_diffrn_radiation_monochromator     graphite
_diffrn_measurement_device_type     'Bruker SMART APEX'
_diffrn_measurement_method     '\f and \w'
_diffrn_detector_area_resol_mean     512
_diffrn_reflns_number     9291
_diffrn_reflns_av_R_equivalents     0.0281
_diffrn_reflns_av_sigmaI/netI     0.0442
_diffrn_reflns_theta_min     2.20
_diffrn_reflns_theta_max     28.30
_diffrn_reflns_theta_full     28.30
_diffrn_measured_fraction_theta_max     0.998
_diffrn_measured_fraction_theta_full     0.998
_diffrn_reflns_limit_h_min     -6
_diffrn_reflns_limit_h_max     6
_diffrn_reflns_limit_k_min     -15
_diffrn_reflns_limit_k_max     15
_diffrn_reflns_limit_l_min     -20
_diffrn_reflns_limit_l_max     20
_diffrn_standards_number     0
_diffrn_standards_interval_count     .
_diffrn_standards_interval_time     .
_diffrn_standards_decay_%     ?
_refine_special_details
;
 Refinement of F^2^ against ALL reflections.  The weighted R-factor wR and
 goodness of fit S are based on F^2^, conventional R-factors R are based
 on F, with F set to zero for negative F^2^. The threshold expression of
 F^2^ > 2sigma(F^2^) is used only for calculating R-factors(gt) etc. and is
 not relevant to the choice of reflections for refinement.  R-factors based
 on F^2^ are statistically about twice as large as those based on F, and R-
 factors based on ALL data will be even larger.
;
_reflns_number_total     4344
_reflns_number_gt     3949
_reflns_threshold_expression     I>2\s(I)
_refine_ls_structure_factor_coef     Fsqd
_refine_ls_matrix_type     full
_refine_ls_R_factor_all     0.0506
_refine_ls_R_factor_gt     0.0446
_refine_ls_wR_factor_gt     0.0941
_refine_ls_wR_factor_ref     0.0971
_refine_ls_goodness_of_fit_ref     1.076
_refine_ls_restrained_S_all     1.076
_refine_ls_number_reflns     4344
_refine_ls_number_parameters     269
_refine_ls_number_restraints     1
_refine_ls_number_constraints     69
_refine_ls_hydrogen_treatment     mixed
_refine_ls_weighting_scheme     calc
_refine_ls_weighting_details
         'calc w=1/[\s^2^(Fo^2^)+(0.0453P)^2^+0.1384P] where P=(Fo^2^+2Fc^2^)/3'
_atom_sites_solution_hydrogens     difmap
_atom_sites_solution_primary     direct
_atom_sites_solution_secondary     difmap
_refine_ls_shift/su_max     0.000
_refine_ls_shift/su_mean     0.000
_refine_diff_density_max     0.302
_refine_diff_density_min     -0.205
_refine_ls_extinction_method     none
_refine_ls_extinction_coef     ?
loop_
    _atom_type_symbol
    _atom_type_description
    _atom_type_scat_dispersion_real
    _atom_type_scat_dispersion_imag
    _atom_type_scat_source
    'C' 'C' 0.0033 0.0016
                         'International Tables Vol C Tables 4.2.6.8 and 6.1.1.4'
    'H' 'H' 0.0000 0.0000
                         'International Tables Vol C Tables 4.2.6.8 and 6.1.1.4'
    'N' 'N' 0.0061 0.0033
                         'International Tables Vol C Tables 4.2.6.8 and 6.1.1.4'
    'O' 'O' 0.0106 0.0060
                         'International Tables Vol C Tables 4.2.6.8 and 6.1.1.4'
_computing_data_collection     'SMART (Bruker, 1998)'
_computing_cell_refinement     'SAINT (Bruker, 1998)'
_computing_data_reduction     'SAINT (Bruker, 1998)'
_computing_structure_solution     'SHELXS97 (Sheldrick, 2008)'
_computing_structure_refinement     'SHELXL97 (Sheldrick, 2008)'
_computing_molecular_graphics     'DIAMOND (Brandenburg & Putz, 1999)'
_computing_publication_material     'SHELXTL (Sheldrick, 2008)'
loop_
    _atom_site_type_symbol
    _atom_site_label
    _atom_site_fract_x
    _atom_site_fract_y
    _atom_site_fract_z
    _atom_site_U_iso_or_equiv
    _atom_site_adp_type
    _atom_site_calc_flag
    _atom_site_refinement_flags
    _atom_site_occupancy
    _atom_site_disorder_assembly
    _atom_site_disorder_group
    O O1 0.6387(3) -0.27208(14) 0.89260(11) 0.0250(3) Uani d . 1 . .
    H H1 0.715(6) -0.331(3) 0.9067(19) 0.038 Uiso d . 1 . .
    O O2 1.1522(3) 0.00883(13) 1.06603(10) 0.0207(3) Uani d . 1 . .
    H H2A 1.200(5) -0.027(3) 1.1113(18) 0.031 Uiso d . 1 . .
    O O3 0.9764(3) -0.07418(12) 0.89077(9) 0.0164(3) Uani d . 1 . .
    O O4 1.0136(3) 0.24132(13) 0.80115(10) 0.0235(3) Uani d . 1 . .
    O O5 0.3376(3) 0.16674(13) 0.60019(9) 0.0210(3) Uani d . 1 . .
    O O6 0.5554(3) 0.43064(14) 0.79515(9) 0.0219(3) Uani d . 1 . .
    O O7 0.4438(3) 0.39579(13) 0.49918(9) 0.0217(3) Uani d . 1 . .
    N N1 0.7609(3) 0.07853(14) 0.81636(11) 0.0156(3) Uani d . 1 . .
    N N2 0.6792(3) 0.20148(14) 0.69845(11) 0.0154(3) Uani d . 1 . .
    N N3 0.5461(3) 0.39145(15) 0.64784(11) 0.0158(3) Uani d . 1 . .
    C C1 0.6506(4) -0.19797(18) 0.96556(14) 0.0188(4) Uani d . 1 . .
    H H1A 0.6331 -0.2443 1.0193 0.023 Uiso calc R 1 . .
    H H1B 0.4948 -0.1444 0.9620 0.023 Uiso calc R 1 . .
    C C2 0.9127(4) -0.12818(16) 0.97232(13) 0.0148(4) Uani d . 1 . .
    H H2 1.0654 -0.1799 0.9909 0.018 Uiso calc R 1 . .
    C C3 0.8896(4) -0.03031(18) 1.03767(12) 0.0155(4) Uani d . 1 . .
    H H3 0.7713 -0.0503 1.0875 0.019 Uiso calc R 1 . .
    C C4 0.7686(4) 0.06349(17) 0.97993(13) 0.0151(4) Uani d . 1 . .
    H H4A 0.8044 0.1408 1.0048 0.018 Uiso calc R 1 . .
    H H4B 0.5707 0.0531 0.9710 0.018 Uiso calc R 1 . .
    C C5 0.9186(4) 0.04568(17) 0.89526(13) 0.0150(4) Uani d . 1 . .
    H H5 1.0924 0.0899 0.8977 0.018 Uiso calc R 1 . .
    C C6 0.5569(4) 0.00709(17) 0.78501(13) 0.0159(4) Uani d . 1 . .
    H H6 0.5206 -0.0615 0.8163 0.019 Uiso calc R 1 . .
    C C7 0.4083(4) 0.02949(17) 0.71310(12) 0.0159(4) Uani d . 1 . .
    C C8 0.1942(4) -0.05012(18) 0.67757(13) 0.0193(4) Uani d . 1 . .
    H H8A 0.2571 -0.0860 0.6238 0.029 Uiso calc R 1 . .
    H H8B 0.0277 -0.0066 0.6648 0.029 Uiso calc R 1 . .
    H H8C 0.1576 -0.1099 0.7208 0.029 Uiso calc R 1 . .
    C C9 0.4629(4) 0.13441(17) 0.66525(13) 0.0154(4) Uani d . 1 . .
    C C10 0.8316(4) 0.17875(17) 0.77439(13) 0.0162(4) Uani d . 1 . .
    C C11 0.7536(4) 0.30277(17) 0.64747(14) 0.0171(4) Uani d . 1 . .
    H H11A 0.9254 0.3349 0.6717 0.021 Uiso calc R 1 . .
    H H11B 0.7849 0.2791 0.5865 0.021 Uiso calc R 1 . .
    C C12 0.4075(4) 0.43033(17) 0.57187(13) 0.0165(4) Uani d . 1 . .
    C C13 0.2165(4) 0.52024(17) 0.60267(13) 0.0167(4) Uani d . 1 . .
    C C14 0.0285(4) 0.58521(18) 0.55652(14) 0.0198(4) Uani d . 1 . .
    H H14 0.0046 0.5772 0.4951 0.024 Uiso calc R 1 . .
    C C15 -0.1251(4) 0.66315(19) 0.60343(15) 0.0228(5) Uani d . 1 . .
    H H15 -0.2568 0.7091 0.5735 0.027 Uiso calc R 1 . .
    C C16 -0.0891(4) 0.67490(19) 0.69306(15) 0.0232(5) Uani d . 1 . .
    H H16 -0.1983 0.7279 0.7236 0.028 Uiso calc R 1 . .
    C C17 0.1052(4) 0.60998(18) 0.73916(15) 0.0200(4) Uani d . 1 . .
    H H17 0.1335 0.6191 0.8003 0.024 Uiso calc R 1 . .
    C C18 0.2537(4) 0.53243(17) 0.69231(13) 0.0167(4) Uani d . 1 . .
    C C19 0.4663(4) 0.44926(17) 0.72216(13) 0.0166(4) Uani d . 1 . .
loop_
    _atom_site_aniso_label
    _atom_site_aniso_U_11
    _atom_site_aniso_U_22
    _atom_site_aniso_U_33
    _atom_site_aniso_U_12
    _atom_site_aniso_U_13
    _atom_site_aniso_U_23
    O1 0.0313(9) 0.0176(8) 0.0258(8) -0.0017(7) -0.0052(7) -0.0002(7)
    O2 0.0200(7) 0.0219(8) 0.0199(7) -0.0031(6) -0.0078(6) 0.0045(6)
    O3 0.0187(7) 0.0132(7) 0.0175(7) 0.0029(6) 0.0042(5) 0.0027(6)
    O4 0.0231(8) 0.0181(8) 0.0286(8) -0.0076(6) -0.0111(6) 0.0083(6)
    O5 0.0237(7) 0.0187(8) 0.0201(8) -0.0032(6) -0.0056(6) 0.0028(6)
    O6 0.0243(7) 0.0254(8) 0.0158(7) -0.0049(6) -0.0060(6) 0.0019(6)
    O7 0.0280(8) 0.0213(8) 0.0157(7) -0.0004(6) -0.0007(6) 0.0009(6)
    N1 0.0160(8) 0.0140(8) 0.0167(8) -0.0023(7) -0.0022(6) 0.0033(7)
    N2 0.0160(8) 0.0133(8) 0.0169(8) -0.0031(6) -0.0014(6) 0.0034(6)
    N3 0.0169(8) 0.0144(8) 0.0159(8) -0.0015(6) -0.0024(6) 0.0028(7)
    C1 0.0178(10) 0.0155(10) 0.0232(11) -0.0024(8) 0.0011(8) 0.0024(8)
    C2 0.0125(9) 0.0140(10) 0.0179(10) 0.0022(7) 0.0001(7) 0.0038(7)
    C3 0.0143(9) 0.0161(9) 0.0161(9) -0.0004(7) 0.0022(7) 0.0028(8)
    C4 0.0151(8) 0.0121(9) 0.0182(9) 0.0005(7) -0.0011(7) -0.0009(7)
    C5 0.0147(9) 0.0130(9) 0.0171(9) -0.0001(7) -0.0021(7) 0.0031(7)
    C6 0.0168(9) 0.0127(9) 0.0183(9) -0.0033(7) 0.0027(7) 0.0020(7)
    C7 0.0150(9) 0.0154(9) 0.0173(9) -0.0021(7) 0.0025(7) -0.0016(8)
    C8 0.0200(10) 0.0182(11) 0.0198(10) -0.0057(8) -0.0004(8) 0.0001(8)
    C9 0.0139(9) 0.0151(10) 0.0172(9) -0.0006(7) 0.0005(7) 0.0002(7)
    C10 0.0146(8) 0.0158(10) 0.0180(10) -0.0010(8) -0.0011(7) 0.0029(8)
    C11 0.0148(9) 0.0159(10) 0.0205(10) -0.0020(8) -0.0015(8) 0.0057(8)
    C12 0.0198(9) 0.0130(9) 0.0166(9) -0.0066(8) -0.0032(7) 0.0032(8)
    C13 0.0182(9) 0.0142(9) 0.0175(9) -0.0053(8) -0.0014(7) 0.0025(8)
    C14 0.0212(10) 0.0188(10) 0.0191(10) -0.0034(8) -0.0042(8) 0.0031(8)
    C15 0.0205(10) 0.0158(10) 0.0317(12) -0.0028(8) -0.0039(9) 0.0067(9)
    C16 0.0229(10) 0.0138(10) 0.0333(13) -0.0026(8) 0.0058(9) -0.0005(9)
    C17 0.0262(11) 0.0153(10) 0.0186(10) -0.0063(8) 0.0017(8) 0.0009(8)
    C18 0.0179(9) 0.0120(9) 0.0201(10) -0.0062(7) -0.0017(7) 0.0031(8)
    C19 0.0177(9) 0.0140(10) 0.0181(9) -0.0078(7) -0.0021(8) 0.0030(8)
_geom_special_details
;
 All esds (except the esd in the dihedral angle between two l.s. planes)
 are estimated using the full covariance matrix.  The cell esds are taken
 into account individually in the estimation of esds in distances, angles
 and torsion angles; correlations between esds in cell parameters are only
 used when they are defined by crystal symmetry.  An approximate (isotropic)
 treatment of cell esds is used for estimating esds involving l.s. planes.
;
loop_
    _geom_bond_atom_site_label_1
    _geom_bond_atom_site_label_2
    _geom_bond_site_symmetry_2
    _geom_bond_distance
    _geom_bond_publ_flag
    O1 C1 . 1.412(3) ?
    O1 H1 . 0.81(3) ?
    O2 C3 . 1.431(2) ?
    O2 H2A . 0.84(3) ?
    O3 C5 . 1.425(2) ?
    O3 C2 . 1.440(2) ?
    O4 C10 . 1.219(2) ?
    O5 C9 . 1.219(2) ?
    O6 C19 . 1.211(2) ?
    O7 C12 . 1.202(2) ?
    N1 C10 . 1.380(2) ?
    N1 C6 . 1.382(2) ?
    N1 C5 . 1.471(3) ?
    N2 C10 . 1.395(3) ?
    N2 C9 . 1.407(2) ?
    N2 C11 . 1.465(3) ?
    N3 C19 . 1.388(3) ?
    N3 C12 . 1.409(3) ?
    N3 C11 . 1.453(3) ?
    C1 C2 . 1.528(3) ?
    C1 H1A . 0.9900 ?
    C1 H1B . 0.9900 ?
    C2 C3 . 1.522(3) ?
    C2 H2 . 1.0000 ?
    C3 C4 . 1.517(3) ?
    C3 H3 . 1.0000 ?
    C4 C5 . 1.523(3) ?
    C4 H4A . 0.9900 ?
    C4 H4B . 0.9900 ?
    C5 H5 . 1.0000 ?
    C6 C7 . 1.334(3) ?
    C6 H6 . 0.9500 ?
    C7 C9 . 1.452(3) ?
    C7 C8 . 1.497(3) ?
    C8 H8A . 0.9800 ?
    C8 H8B . 0.9800 ?
    C8 H8C . 0.9800 ?
    C11 H11A . 0.9900 ?
    C11 H11B . 0.9900 ?
    C12 C13 . 1.492(3) ?
    C13 C14 . 1.378(3) ?
    C13 C18 . 1.388(3) ?
    C14 C15 . 1.392(3) ?
    C14 H14 . 0.9500 ?
    C15 C16 . 1.387(3) ?
    C15 H15 . 0.9500 ?
    C16 C17 . 1.398(3) ?
    C16 H16 . 0.9500 ?
    C17 C18 . 1.375(3) ?
    C17 H17 . 0.9500 ?
    C18 C19 . 1.490(3) ?
loop_
    _geom_angle_atom_site_label_1
    _geom_angle_atom_site_label_2
    _geom_angle_atom_site_label_3
    _geom_angle_site_symmetry_1
    _geom_angle_site_symmetry_3
    _geom_angle
    _geom_angle_publ_flag
    C1 O1 H1 . . 107(2) ?
    C3 O2 H2A . . 109.2(19) ?
    C5 O3 C2 . . 109.66(14) ?
    C10 N1 C6 . . 122.41(16) ?
    C10 N1 C5 . . 117.88(16) ?
    C6 N1 C5 . . 119.67(16) ?
    C10 N2 C9 . . 125.79(16) ?
    C10 N2 C11 . . 117.40(16) ?
    C9 N2 C11 . . 116.80(16) ?
    C19 N3 C12 . . 112.37(16) ?
    C19 N3 C11 . . 124.13(16) ?
    C12 N3 C11 . . 123.48(17) ?
    O1 C1 C2 . . 113.36(17) ?
    O1 C1 H1A . . 108.9 ?
    C2 C1 H1A . . 108.9 ?
    O1 C1 H1B . . 108.9 ?
    C2 C1 H1B . . 108.9 ?
    H1A C1 H1B . . 107.7 ?
    O3 C2 C3 . . 105.44(15) ?
    O3 C2 C1 . . 112.05(16) ?
    C3 C2 C1 . . 111.39(16) ?
    O3 C2 H2 . . 109.3 ?
    C3 C2 H2 . . 109.3 ?
    C1 C2 H2 . . 109.3 ?
    O2 C3 C4 . . 106.77(16) ?
    O2 C3 C2 . . 110.83(16) ?
    C4 C3 C2 . . 100.89(15) ?
    O2 C3 H3 . . 112.5 ?
    C4 C3 H3 . . 112.5 ?
    C2 C3 H3 . . 112.5 ?
    C3 C4 C5 . . 101.91(15) ?
    C3 C4 H4A . . 111.4 ?
    C5 C4 H4A . . 111.4 ?
    C3 C4 H4B . . 111.4 ?
    C5 C4 H4B . . 111.4 ?
    H4A C4 H4B . . 109.3 ?
    O3 C5 N1 . . 108.46(16) ?
    O3 C5 C4 . . 106.03(15) ?
    N1 C5 C4 . . 113.97(16) ?
    O3 C5 H5 . . 109.4 ?
    N1 C5 H5 . . 109.4 ?
    C4 C5 H5 . . 109.4 ?
    C7 C6 N1 . . 123.40(18) ?
    C7 C6 H6 . . 118.3 ?
    N1 C6 H6 . . 118.3 ?
    C6 C7 C9 . . 118.41(17) ?
    C6 C7 C8 . . 123.23(18) ?
    C9 C7 C8 . . 118.32(17) ?
    C7 C8 H8A . . 109.5 ?
    C7 C8 H8B . . 109.5 ?
    H8A C8 H8B . . 109.5 ?
    C7 C8 H8C . . 109.5 ?
    H8A C8 H8C . . 109.5 ?
    H8B C8 H8C . . 109.5 ?
    O5 C9 N2 . . 119.29(18) ?
    O5 C9 C7 . . 125.11(18) ?
    N2 C9 C7 . . 115.60(17) ?
    O4 C10 N1 . . 122.69(18) ?
    O4 C10 N2 . . 123.01(18) ?
    N1 C10 N2 . . 114.30(16) ?
    N3 C11 N2 . . 112.49(16) ?
    N3 C11 H11A . . 109.1 ?
    N2 C11 H11A . . 109.1 ?
    N3 C11 H11B . . 109.1 ?
    N2 C11 H11B . . 109.1 ?
    H11A C11 H11B . . 107.8 ?
    O7 C12 N3 . . 125.30(19) ?
    O7 C12 C13 . . 129.58(19) ?
    N3 C12 C13 . . 105.12(16) ?
    C14 C13 C18 . . 121.50(19) ?
    C14 C13 C12 . . 130.12(19) ?
    C18 C13 C12 . . 108.38(17) ?
    C13 C14 C15 . . 117.4(2) ?
    C13 C14 H14 . . 121.3 ?
    C15 C14 H14 . . 121.3 ?
    C16 C15 C14 . . 121.2(2) ?
    C16 C15 H15 . . 119.4 ?
    C14 C15 H15 . . 119.4 ?
    C15 C16 C17 . . 121.1(2) ?
    C15 C16 H16 . . 119.5 ?
    C17 C16 H16 . . 119.5 ?
    C18 C17 C16 . . 117.3(2) ?
    C18 C17 H17 . . 121.4 ?
    C16 C17 H17 . . 121.4 ?
    C17 C18 C13 . . 121.61(19) ?
    C17 C18 C19 . . 130.20(19) ?
    C13 C18 C19 . . 108.19(17) ?
    O6 C19 N3 . . 124.58(19) ?
    O6 C19 C18 . . 129.48(19) ?
    N3 C19 C18 . . 105.92(16) ?
loop_
    _geom_torsion_atom_site_label_1
    _geom_torsion_atom_site_label_2
    _geom_torsion_atom_site_label_3
    _geom_torsion_atom_site_label_4
    _geom_torsion_site_symmetry_1
    _geom_torsion_site_symmetry_2
    _geom_torsion_site_symmetry_3
    _geom_torsion_site_symmetry_4
    _geom_torsion
    _geom_torsion_publ_flag
    C5 O3 C2 C3 . . . . -16.30(19) ?
    C5 O3 C2 C1 . . . . 105.04(18) ?
    O1 C1 C2 O3 . . . . 48.5(2) ?
    O1 C1 C2 C3 . . . . 166.33(16) ?
    O3 C2 C3 O2 . . . . -78.12(18) ?
    C1 C2 C3 O2 . . . . 160.12(16) ?
    O3 C2 C3 C4 . . . . 34.68(18) ?
    C1 C2 C3 C4 . . . . -87.08(19) ?
    O2 C3 C4 C5 . . . . 76.85(18) ?
    C2 C3 C4 C5 . . . . -39.01(18) ?
    C2 O3 C5 N1 . . . . -131.95(16) ?
    C2 O3 C5 C4 . . . . -9.2(2) ?
    C10 N1 C5 O3 . . . . -135.93(17) ?
    C6 N1 C5 O3 . . . . 41.6(2) ?
    C10 N1 C5 C4 . . . . 106.2(2) ?
    C6 N1 C5 C4 . . . . -76.3(2) ?
    C3 C4 C5 O3 . . . . 30.72(18) ?
    C3 C4 C5 N1 . . . . 149.95(16) ?
    C10 N1 C6 C7 . . . . -1.3(3) ?
    C5 N1 C6 C7 . . . . -178.70(19) ?
    N1 C6 C7 C9 . . . . -0.1(3) ?
    N1 C6 C7 C8 . . . . 177.74(18) ?
    C10 N2 C9 O5 . . . . 176.57(19) ?
    C11 N2 C9 O5 . . . . -4.8(3) ?
    C10 N2 C9 C7 . . . . -3.6(3) ?
    C11 N2 C9 C7 . . . . 175.06(17) ?
    C6 C7 C9 O5 . . . . -177.8(2) ?
    C8 C7 C9 O5 . . . . 4.2(3) ?
    C6 C7 C9 N2 . . . . 2.4(3) ?
    C8 C7 C9 N2 . . . . -175.61(17) ?
    C6 N1 C10 O4 . . . . -179.05(19) ?
    C5 N1 C10 O4 . . . . -1.6(3) ?
    C6 N1 C10 N2 . . . . 0.3(3) ?
    C5 N1 C10 N2 . . . . 177.71(17) ?
    C9 N2 C10 O4 . . . . -178.40(19) ?
    C11 N2 C10 O4 . . . . 3.0(3) ?
    C9 N2 C10 N1 . . . . 2.3(3) ?
    C11 N2 C10 N1 . . . . -176.37(17) ?
    C19 N3 C11 N2 . . . . 63.4(2) ?
    C12 N3 C11 N2 . . . . -118.22(19) ?
    C10 N2 C11 N3 . . . . -112.99(19) ?
    C9 N2 C11 N3 . . . . 68.2(2) ?
    C19 N3 C12 O7 . . . . 178.40(19) ?
    C11 N3 C12 O7 . . . . -0.2(3) ?
    C19 N3 C12 C13 . . . . -1.4(2) ?
    C11 N3 C12 C13 . . . . -179.95(16) ?
    O7 C12 C13 C14 . . . . 1.6(4) ?
    N3 C12 C13 C14 . . . . -178.7(2) ?
    O7 C12 C13 C18 . . . . -178.3(2) ?
    N3 C12 C13 C18 . . . . 1.5(2) ?
    C18 C13 C14 C15 . . . . -0.6(3) ?
    C12 C13 C14 C15 . . . . 179.57(19) ?
    C13 C14 C15 C16 . . . . 0.2(3) ?
    C14 C15 C16 C17 . . . . 0.9(3) ?
    C15 C16 C17 C18 . . . . -1.5(3) ?
    C16 C17 C18 C13 . . . . 1.1(3) ?
    C16 C17 C18 C19 . . . . -177.88(19) ?
    C14 C13 C18 C17 . . . . -0.1(3) ?
    C12 C13 C18 C17 . . . . 179.79(18) ?
    C14 C13 C18 C19 . . . . 179.10(18) ?
    C12 C13 C18 C19 . . . . -1.0(2) ?
    C12 N3 C19 O6 . . . . 179.60(19) ?
    C11 N3 C19 O6 . . . . -1.9(3) ?
    C12 N3 C19 C18 . . . . 0.8(2) ?
    C11 N3 C19 C18 . . . . 179.35(17) ?
    C17 C18 C19 O6 . . . . 0.6(4) ?
    C13 C18 C19 O6 . . . . -178.5(2) ?
    C17 C18 C19 N3 . . . . 179.28(19) ?
    C13 C18 C19 N3 . . . . 0.2(2) ?
loop_
    _geom_hbond_atom_site_label_D
    _geom_hbond_atom_site_label_H
    _geom_hbond_atom_site_label_A
    _geom_hbond_site_symmetry_A
    _geom_hbond_distance_DH
    _geom_hbond_distance_HA
    _geom_hbond_distance_DA
    _geom_hbond_angle_DHA
    O1 H1 O2 2_747 0.81(3) 2.02(3) 2.815(2) 170(3)
    O2 H2A O6 2_747 0.84(3) 1.92(3) 2.698(2) 155(3)
    C3 H3 O6 2_647 1.00 2.45 3.445(2) 170.7
    C8 H8A O7 2_646 0.98 2.43 3.341(3) 154.0
    C14 H14 O5 2_556 0.95 2.44 3.116(3) 128.2
    C15 H15 O7 2_556 0.95 2.60 3.484(3) 155.2
    C5 H5 O4 . 1.00 2.33 2.740(2) 103.6
    C11 H11A O4 . 0.99 2.29 2.747(2) 106.7
    C11 H11B O7 . 0.99 2.52 2.915(3) 103.5
    C8 H8B Cg1 1_455 0.98 2.71 3.534(2) 143
    C11 H11A Cg2 1_655 0.99 2.73 3.611(2) 149
data_global
_journal_date_recd_electronic     2008-11-06
_journal_date_accepted     2009-01-27
_journal_name_full     'Acta Crystallographica, Section E'
_journal_year     2009
_journal_volume     65
_journal_issue      2
_journal_page_first     o432
_journal_page_last     o433
_journal_paper_category     QO
_journal_coeditor_code     FB2127
_publ_contact_author_name     'Jon Zubieta'
_publ_contact_author_address
;
Department of Chemistry, Syracuse University
Syracuse
New York
13244
USA
;
_publ_contact_author_email     'jazubiet@syr.edu'
_publ_contact_author_fax     '315-443-4070'
_publ_contact_author_phone     '315-443-2547'
_publ_section_title
;\
2-({3-[(2<i>R</i>,4<i>S</i>,5<i>R</i>)-4-Hydroxy-5-hydroxymethyl-2,3,4,5-\
tetrahydrofuran-2-yl]-5-methyl-2,6-dioxo-1,2,3,6-tetrahydropyrimidin-1-yl}\
methyl)isoindoline-1,3-dione
;
loop_
    _publ_author_name
    _publ_author_footnote
    _publ_author_address
    'Bartholom\"a, Mark Daniel' .
;
Department of Chemistry, Syracuse University
New York 13244
USA
;
    'Ouellette, Wayne' .
;
Department of Chemistry, Syracuse University
New York  13244
USA
;
    'Zubieta, Jon' .
;
Department of Chemistry, Syracuse University
New York 13244
USA
;
