# Supplementary material for: 2-({3-[(2R,4S,5R)-4-Hydr­oxy-5-hydroxy­methyl-2,3,4,5-tetra­hydro­furan-2-yl]-5-methyl-2,6-dioxo-1,2,3,6-tetra­hydro­pyrimidin-1-yl}meth­yl)isoindoline-1,3-dione
Source: Acta Crystallogr Sect E Struct Rep Online. 2009 Jan 31;65(Pt 2):o432–3. doi: 10.1107/S1600536809003365 (PMC2968204; doi:10.1107/S1600536809003365)
Supplement: Supplementary file 2 [file e-65-0o432-Isup2.hkl]

# 
# h,k,l, Fc-squared, Fo-squared, sigma(Fo-squared) and status flag 
# 
data_I
_shelx_title ' datam in P2(1)' 
_shelx_refln_list_code          4 
_shelx_F_calc_maximum       96.43 
_exptl_crystal_F_000       420.00 
_reflns_d_resolution_high  0.7495 
 
loop_ 
 _symmetry_equiv_pos_as_xyz 
 'x, y, z' 
 '-x, y+1/2, -z' 
 
_cell_length_a     4.9334 
_cell_length_b    11.6287 
_cell_length_c    15.3208 
_cell_angle_alpha  90.000 
_cell_angle_beta   91.430 
_cell_angle_gamma  90.000 
 
_shelx_F_squared_multiplier     1.000 
 
loop_ 
 _refln_index_h 
 _refln_index_k 
 _refln_index_l 
 _refln_F_squared_calc 
 _refln_F_squared_meas 
 _refln_F_squared_sigma 
 _refln_observed_status 
   1 -15   0       37.26       41.74      6.13 o 
   1 -14   0       28.57       32.24      5.43 o 
   2 -14   0        3.15       14.84      3.26 o 
   1 -13   0       61.11       77.98      6.72 o 
   2 -13   0       18.45       22.37      4.16 o 
   3 -13   0       46.06       74.66     10.02 o 
   0 -12   0       24.87       23.71      6.46 o 
   1 -12   0       76.50       81.64      6.63 o 
   2 -12   0       19.14       26.65      4.54 o 
   3 -12   0       25.67       35.44      7.22 o 
   4 -12   0        6.89       12.89      4.88 o 
   1 -11   0       23.39       21.31      4.13 o 
   2 -11   0      114.20      112.92      6.87 o 
   3 -11   0        0.60       -4.40      4.40 o 
   4 -11   0       71.95       85.66     13.91 o 
   0 -10   0       56.49       50.43      7.20 o 
   1 -10   0      202.11      198.70     18.51 o 
   2 -10   0       96.51       88.35      4.17 o 
   3 -10   0       24.58       18.49      6.33 o 
   4 -10   0       20.10       18.37      3.65 o 
   5 -10   0       62.63       64.95      8.35 o 
   1  -9   0      120.99      111.46      4.13 o 
   2  -9   0        3.01        5.75      2.33 o 
   3  -9   0       37.15       38.90      4.59 o 
   4  -9   0       26.95       25.11      4.03 o 
   5  -9   0       12.02       18.98      5.11 o 
   0  -8   0      744.05      785.18     22.39 o 
   1  -8   0      178.92      174.77      5.23 o 
   2  -8   0      209.47      180.54      5.84 o 
   3  -8   0       83.03       79.11      5.65 o 
   4  -8   0       15.10       19.50      3.70 o 
   5  -8   0       11.48       14.35      4.98 o 
   1  -7   0      171.67      174.80      4.98 o 
   2  -7   0        1.21       -1.94      1.94 o 
   3  -7   0      204.56      177.67      7.71 o 
   4  -7   0       28.84       28.68      4.69 o 
   5  -7   0       53.29       62.32      6.46 o 
   0  -6   0      502.68      531.18      8.91 o 
   1  -6   0       12.54       14.62      1.96 o 
   2  -6   0      666.72      629.63     10.95 o 
   3  -6   0      163.09      155.29      4.73 o 
   4  -6   0      326.94      298.24      8.18 o 
   5  -6   0      113.37      104.88      9.12 o 
   6  -6   0       27.60       32.03      4.72 o 
   1  -5   0      774.86      760.95     10.59 o 
   2  -5   0      415.13      428.53      6.82 o 
   3  -5   0      156.11      155.83      4.50 o 
   4  -5   0       40.56       41.88      3.70 o 
   5  -5   0       66.69       58.35      6.07 o 
   6  -5   0       33.87       31.53      4.60 o 
   0  -4   0     2035.85     2065.48     27.18 o 
   1  -4   0      589.51      584.97     10.70 o 
   2  -4   0     1172.59     1231.04     16.13 o 
   3  -4   0       65.87       70.32      2.95 o 
   4  -4   0      113.16      116.49      7.95 o 
   5  -4   0       87.51       79.22      6.84 o 
   6  -4   0      128.35      142.94      9.32 o 
   1  -3   0     1427.18     1522.69     18.39 o 
   2  -3   0       56.99       59.52      3.04 o 
   3  -3   0      114.35      138.58      3.87 o 
   4  -3   0       12.07       15.41      2.71 o 
   5  -3   0      231.32      199.87      8.99 o 
   6  -3   0       50.49       47.75      6.00 o 
   0  -2   0     4115.37     4232.41     78.05 o 
   1  -2   0     1638.77     1725.13     19.89 o 
   2  -2   0     1429.70     1511.69     18.24 o 
   3  -2   0     1227.90     1301.17     17.47 o 
   4  -2   0      104.44       95.29      6.27 o 
   5  -2   0       62.53       74.25      6.61 o 
   6  -2   0      156.09      145.97      9.14 o 
   1  -1   0      949.81      989.43     11.68 o 
   2  -1   0      560.06      552.98      7.78 o 
   3  -1   0      763.68      808.98      9.89 o 
   4  -1   0      164.11      126.73     10.67 o 
   5  -1   0      241.26      249.74      9.64 o 
   6  -1   0       13.95       19.01      4.33 o 
   1   0   0        1.12        1.03      0.95 o 
   2   0   0      488.11      496.86      9.09 o 
   3   0   0       76.59       90.71      3.50 o 
   4   0   0        3.02        1.90      3.16 o 
   5   0   0       11.56       14.08      3.66 o 
   6   0   0       43.31       42.39      6.88 o 
   1   1   0      950.93      987.39     19.51 o 
   2   1   0      559.93      562.03     15.89 o 
   3   1   0      764.12      810.67     15.18 o 
   4   1   0      164.09      150.58      7.04 o 
   5   1   0      241.24      234.75      9.23 o 
   6   1   0       14.07       13.09      4.01 o 
   0   2   0     4117.12     4223.60     81.28 o 
   1   2   0     1639.11     1743.58     18.98 o 
   2   2   0     1430.65     1534.39     22.44 o 
   3   2   0     1228.47     1296.51     21.39 o 
   4   2   0      104.66      101.76      5.96 o 
   5   2   0       62.67       66.48      5.97 o 
   6   2   0      156.29      155.54     10.84 o 
   1   3   0     1426.75     1553.27     17.18 o 
   2   3   0       56.64       56.89      3.20 o 
   3   3   0      114.40      131.69     10.72 o 
   4   3   0       12.10       13.09      3.31 o 
   5   3   0      231.24      218.21      8.75 o 
   6   3   0       50.68       60.63      6.22 o 
   0   4   0     2035.73     2041.29     43.29 o 
   1   4   0      590.63      587.85      8.88 o 
   2   4   0     1171.62     1235.28     18.81 o 
   3   4   0       66.31       76.97      4.35 o 
   4   4   0      112.94      104.97      5.74 o 
   5   4   0       87.63       86.95      6.33 o 
   6   4   0      128.01      117.01     12.37 o 
   1   5   0      774.18      771.56     11.33 o 
   2   5   0      414.63      424.43      8.42 o 
   3   5   0      156.25      157.78      7.23 o 
   4   5   0       40.44       44.85      4.39 o 
   5   5   0       66.80       55.73      8.93 o 
   6   5   0       33.72       35.12      7.18 o 
   0   6   0      502.18      525.77     16.78 o 
   1   6   0       12.60        8.30      3.42 o 
   2   6   0      667.05      650.00      8.55 o 
   3   6   0      163.01      152.67      5.69 o 
   4   6   0      326.71      302.41     15.74 o 
   5   6   0      113.31      115.47     11.53 o 
   6   6   0       27.48       34.79      7.67 o 
   1   7   0      171.49      175.77     16.08 o 
   2   7   0        1.17        0.95      2.81 o 
   3   7   0      204.29      185.02      9.00 o 
   4   7   0       28.89       17.39      6.84 o 
   5   7   0       53.36       49.66      8.42 o 
   0   8   0      744.81      749.02     23.79 o 
   1   8   0      178.72      185.13      8.56 o 
   2   8   0      209.03      170.57     18.63 o 
   3   8   0       83.05       91.91      5.30 o 
   4   8   0       15.10       16.64      3.41 o 
   5   8   0       11.50       18.07      3.74 o 
   1   9   0      121.01      111.05     21.37 o 
   2   9   0        3.08        3.19      4.00 o 
   3   9   0       37.14       33.91      4.50 o 
   4   9   0       26.87       23.42      3.79 o 
   5   9   0       12.02       13.18      6.08 o 
   0  10   0       56.55       58.23      9.08 o 
   1  10   0      202.65      201.91      9.55 o 
   2  10   0       96.62       94.27      7.43 o 
   3  10   0       24.33       20.05      4.77 o 
   4  10   0       20.03       16.47      4.39 o 
   5  10   0       62.54       66.98      9.19 o 
   1  11   0       23.43       20.88      5.08 o 
   2  11   0      114.11      109.81      8.36 o 
   3  11   0        0.59       -0.86      3.71 o 
   4  11   0       72.42       60.15      7.48 o 
   0  12   0       25.22       31.41      8.30 o 
   1  12   0       76.37       76.81      7.48 o 
   2  12   0       19.18       16.76      4.89 o 
   3  12   0       25.62       26.67      5.71 o 
   4  12   0        6.85        3.79      4.21 o 
   1  13   0       61.04       68.69      7.58 o 
   2  13   0       18.41       20.47      5.06 o 
   3  13   0       45.94       38.83      6.06 o 
   0  14   0      378.51      338.43     19.39 o 
   1  14   0       28.56       35.50      5.89 o 
   2  14   0        3.17        2.49      7.81 o 
   1  15   0       37.25       36.63      5.73 o 
  -1 -15   1        3.72        9.64      4.08 o 
   0 -15   1       51.64       70.33      7.89 o 
   1 -15   1       20.89       33.24      5.49 o 
  -2 -14   1       42.65       41.76     11.23 o 
  -1 -14   1       57.17       62.60      6.82 o 
   0 -14   1       73.92       74.91      7.25 o 
   1 -14   1       85.20       87.49      7.57 o 
   2 -14   1        3.78        6.16      4.71 o 
  -3 -13   1       37.05       35.40      7.33 o 
  -2 -13   1        8.97       10.64      3.76 o 
  -1 -13   1       51.45       60.18      6.22 o 
   0 -13   1       33.95       37.11      8.00 o 
   1 -13   1        2.03        6.66      3.57 o 
   2 -13   1       10.08       16.04      5.72 o 
   3 -13   1       83.95       89.60     10.66 o 
  -4 -12   1       20.89       34.15      7.20 o 
  -3 -12   1        0.98        2.88      4.41 o 
  -2 -12   1      141.47      142.07      8.09 o 
  -1 -12   1       67.10       77.72      6.51 o 
   0 -12   1       38.22       47.20      5.47 o 
   1 -12   1      131.01      135.67      7.73 o 
   2 -12   1      100.90      101.09      7.80 o 
   3 -12   1      127.82      127.99     11.92 o 
   4 -12   1      299.02      312.83     17.03 o 
  -4 -11   1        5.38        7.13      5.38 o 
  -3 -11   1       40.41       46.51      8.20 o 
  -2 -11   1       32.63       32.65      4.71 o 
  -1 -11   1      256.03      233.63      9.39 o 
   0 -11   1       10.66       15.65      4.95 o 
   1 -11   1      464.72      427.05     21.92 o 
   2 -11   1      212.41      191.30      8.46 o 
   3 -11   1       14.54       15.12      5.87 o 
   4 -11   1       13.41       12.60      6.98 o 
  -5 -10   1       35.14       38.98      7.19 o 
  -4 -10   1      208.37      188.74      8.47 o 
  -3 -10   1      109.16      115.07      6.80 o 
  -2 -10   1      225.12      201.03      6.24 o 
  -1 -10   1      156.56      169.53      7.95 o 
   0 -10   1       50.67       40.20      4.78 o 
   1 -10   1      273.36      259.47      9.53 o 
   2 -10   1      298.99      286.34      9.75 o 
   3 -10   1       40.64       45.86      4.79 o 
   4 -10   1       40.89       48.90      5.34 o 
   5 -10   1       33.38       42.11      7.11 o 
  -5  -9   1       41.31       49.94      7.63 o 
  -4  -9   1       81.39       86.93      6.49 o 
  -3  -9   1       23.22       24.48      3.95 o 
  -2  -9   1     1069.67     1010.45     18.52 o 
  -1  -9   1      231.04      187.56      5.54 o 
   0  -9   1       45.71       57.46      5.63 o 
   1  -9   1      506.69      452.74     12.09 o 
   2  -9   1      300.22      280.01      7.16 o 
   3  -9   1       28.00       25.98      3.91 o 
   4  -9   1       14.96       14.60      3.55 o 
   5  -9   1        1.58       -2.40      3.67 o 
  -5  -8   1       33.30       27.79      6.34 o 
  -4  -8   1      202.55      185.54      8.11 o 
  -3  -8   1      314.81      294.48      9.34 o 
  -2  -8   1      573.81      505.52     11.75 o 
  -1  -8   1       89.69       94.88      4.05 o 
   0  -8   1      346.54      334.01     19.14 o 
   1  -8   1      607.91      604.64     10.04 o 
   2  -8   1      210.50      199.13      8.57 o 
   3  -8   1       48.41       52.86      4.91 o 
   4  -8   1       21.90       20.00      4.88 o 
   5  -8   1        0.79       -0.33      3.72 o 
  -5  -7   1       10.20        6.10      3.43 o 
  -4  -7   1      283.56      294.44      9.92 o 
  -3  -7   1      533.00      483.92      9.58 o 
  -2  -7   1      624.32      599.25     10.46 o 
  -1  -7   1      615.68      622.81     13.27 o 
   0  -7   1       33.74       34.14      2.03 o 
   1  -7   1     1247.96     1278.27     16.67 o 
   2  -7   1        5.01        2.32      2.08 o 
   3  -7   1      235.69      207.24      8.38 o 
   4  -7   1        5.61        4.01      2.59 o 
   5  -7   1        7.24        6.26      3.42 o 
  -6  -6   1       90.25       83.50      9.74 o 
  -5  -6   1       30.80       37.33      5.11 o 
  -4  -6   1       19.16       15.82      3.07 o 
  -3  -6   1      114.82      111.96      4.76 o 
  -2  -6   1      847.84      860.14     16.17 o 
  -1  -6   1      456.28      475.53     10.73 o 
   0  -6   1       80.82       84.11      3.74 o 
   1  -6   1       38.01       38.08      2.48 o 
   2  -6   1      131.46      131.81      4.59 o 
   3  -6   1      457.97      446.42     13.72 o 
   4  -6   1       32.81       25.64      3.83 o 
   5  -6   1       36.01       31.30      4.78 o 
   6  -6   1       15.90       19.61      7.19 o 
  -6  -5   1       86.14       89.67      7.91 o 
  -5  -5   1       98.48      104.33      7.55 o 
  -4  -5   1       75.27       77.96      4.60 o 
  -3  -5   1       49.85       48.85      2.98 o 
  -2  -5   1     1486.52     1604.47     24.78 o 
  -1  -5   1      564.96      566.31     11.31 o 
   0  -5   1      234.89      238.34      4.43 o 
   1  -5   1      663.23      707.21      9.97 o 
   2  -5   1      342.07      346.84      6.00 o 
   3  -5   1      130.05      125.33      5.28 o 
   4  -5   1       68.30       63.55      4.21 o 
   5  -5   1       11.90       14.41      3.73 o 
   6  -5   1       50.83       44.22     14.16 o 
  -6  -4   1        2.05        3.00      3.67 o 
  -5  -4   1       47.60       47.27      5.67 o 
  -4  -4   1      133.15      122.99      5.37 o 
  -3  -4   1      292.70      283.80      6.54 o 
  -2  -4   1      201.01      204.79      5.31 o 
  -1  -4   1      944.66      982.19     23.22 o 
   0  -4   1     2230.65     2331.26     25.40 o 
   1  -4   1      556.77      545.25      8.35 o 
   2  -4   1      506.51      544.79      7.47 o 
   3  -4   1      100.91      108.47      4.71 o 
   4  -4   1      170.83      177.52      6.06 o 
   5  -4   1       69.89       52.94      5.81 o 
   6  -4   1       69.02       74.44      9.35 o 
  -6  -3   1      143.43      139.91      9.20 o 
  -5  -3   1       19.14       14.60      3.82 o 
  -4  -3   1       36.34       36.79      3.45 o 
  -3  -3   1      240.45      242.65      6.46 o 
  -2  -3   1     2016.44     2170.17     21.64 o 
  -1  -3   1     8147.42     8684.92     90.47 o 
   0  -3   1       43.26       39.65      1.87 o 
   1  -3   1     1956.82     2126.49     20.66 o 
   2  -3   1      571.47      610.72      7.70 o 
   3  -3   1      147.98      169.32      6.78 o 
   4  -3   1      152.24      147.28      7.35 o 
   5  -3   1       30.27       19.53      4.39 o 
   6  -3   1      114.81      116.82      8.61 o 
  -6  -2   1       28.84       26.87      5.03 o 
  -5  -2   1       15.62       18.73      5.03 o 
  -4  -2   1       46.09       49.21      3.61 o 
  -3  -2   1      797.77      798.38     11.48 o 
  -2  -2   1       37.28       39.82      1.83 o 
  -1  -2   1      787.02      859.41      9.14 o 
   0  -2   1      371.11      365.95      6.93 o 
   1  -2   1     6266.44     6530.18     59.43 o 
   2  -2   1      768.81      816.57     11.39 o 
   3  -2   1      427.81      445.04      8.25 o 
   4  -2   1       23.11       22.95      4.23 o 
   5  -2   1      376.67      371.51     12.06 o 
   6  -2   1       55.55       55.37      6.37 o 
  -6  -1   1       67.52       75.76      9.81 o 
  -5  -1   1       16.44       20.33      4.02 o 
  -4  -1   1      491.72      457.75     44.20 o 
  -3  -1   1       92.13       82.50      3.47 o 
  -2  -1   1      274.34      282.58      4.49 o 
  -1  -1   1      545.80      560.96      6.23 o 
   0  -1   1     1448.36     1502.04     20.45 o 
   1  -1   1     1639.21     1676.03     18.96 o 
   2  -1   1      114.98      117.28      3.48 o 
   3  -1   1      197.88      211.86      5.22 o 
   4  -1   1      128.48      109.32      6.50 o 
   5  -1   1       95.91       91.16      6.83 o 
   6  -1   1        4.13        8.56      3.58 o 
  -6   0   1        8.80       10.56      3.95 o 
  -5   0   1        8.73       10.62      3.67 o 
  -4   0   1       52.50       55.53      5.16 o 
  -3   0   1       85.08       70.50      7.03 o 
  -2   0   1        0.52        1.51      1.33 o 
  -1   0   1     5307.23     5571.36     58.29 o 
   1   0   1      419.67      477.21      8.07 o 
   2   0   1       10.70       11.67      1.94 o 
   3   0   1        2.25        7.47      2.12 o 
   4   0   1       85.30       80.26      9.18 o 
   5   0   1       11.69       15.02      4.09 o 
   6   0   1       17.48       16.19      4.46 o 
  -6   1   1       67.27       69.01      6.64 o 
  -5   1   1       16.45       19.43      3.92 o 
  -4   1   1      491.50      476.12     12.12 o 
  -3   1   1       92.03       78.83      5.61 o 
  -2   1   1      274.74      275.15      9.45 o 
  -1   1   1      544.61      549.94     12.27 o 
   0   1   1     1448.18     1498.88     19.27 o 
   1   1   1     1638.49     1739.07     23.26 o 
   2   1   1      114.81      126.36      4.78 o 
   3   1   1      197.82      212.10      7.04 o 
   4   1   1      128.53      112.22      9.35 o 
   5   1   1       95.92       90.47     10.52 o 
   6   1   1        4.09        0.56      3.26 o 
  -6   2   1       28.71       28.97      4.78 o 
  -5   2   1       15.52       14.49      3.64 o 
  -4   2   1       45.98       50.37      7.17 o 
  -3   2   1      797.47      781.10     41.62 o 
  -2   2   1       37.50       35.94      3.26 o 
  -1   2   1      785.42      861.75     13.17 o 
   0   2   1      370.82      389.69      5.23 o 
   1   2   1     6267.58     6544.97     83.21 o 
   2   2   1      769.57      847.10     13.93 o 
   3   2   1      427.71      451.24     10.36 o 
   4   2   1       23.13       25.12      5.31 o 
   5   2   1      376.44      362.89     11.46 o 
   6   2   1       55.39       62.90      7.86 o 
  -6   3   1      143.34      142.72      8.11 o 
  -5   3   1       19.17       20.27      4.65 o 
  -4   3   1       36.34       43.04      4.42 o 
  -3   3   1      240.40      254.66      6.08 o 
  -2   3   1     2016.88     2171.32     31.40 o 
  -1   3   1     8149.69     8840.08     77.51 o 
   0   3   1       43.04       39.68      2.91 o 
   1   3   1     1956.87     2089.16     28.44 o 
   2   3   1      572.10      600.82     11.00 o 
   3   3   1      148.08      163.85      6.06 o 
   4   3   1      152.03      145.80      6.75 o 
   5   3   1       30.26       29.94      4.43 o 
   6   3   1      114.49      112.26      9.07 o 
  -6   4   1        2.05        3.58      5.08 o 
  -5   4   1       47.36       48.08      7.45 o 
  -4   4   1      133.30      136.47      6.35 o 
  -3   4   1      293.06      289.71      7.84 o 
  -2   4   1      201.17      217.37      4.78 o 
  -1   4   1      944.62     1005.33     11.05 o 
   0   4   1     2232.53     2308.01     26.08 o 
   1   4   1      557.06      543.25      6.66 o 
   2   4   1      507.26      546.91     10.16 o 
   3   4   1      100.94      108.80      5.11 o 
   4   4   1      170.78      168.99      7.23 o 
   5   4   1       69.53       61.53     10.81 o 
   6   4   1       69.02       60.39      5.94 o 
  -6   5   1       86.01       98.15     11.47 o 
  -5   5   1       98.83      119.94     11.22 o 
  -4   5   1       75.78       79.54      5.20 o 
  -3   5   1       49.86       48.52      3.77 o 
  -2   5   1     1487.23     1599.76     15.07 o 
  -1   5   1      565.39      575.94      9.12 o 
   0   5   1      235.00      242.39      5.82 o 
   1   5   1      663.24      698.15     10.59 o 
   2   5   1      341.35      340.42      7.40 o 
   3   5   1      130.39      131.06      5.43 o 
   4   5   1       68.41       64.78      6.79 o 
   5   5   1       11.95       15.90      3.46 o 
   6   5   1       51.01       30.44      7.09 o 
  -6   6   1       90.42       92.52     11.28 o 
  -5   6   1       30.79       31.11      7.04 o 
  -4   6   1       19.10       10.08      5.37 o 
  -3   6   1      113.97      100.69      5.46 o 
  -2   6   1      849.13      883.91     11.47 o 
  -1   6   1      455.68      484.54      8.60 o 
   0   6   1       80.71       83.48      5.25 o 
   1   6   1       37.99       40.22      5.75 o 
   2   6   1      131.56      130.21      3.57 o 
   3   6   1      458.98      448.82     10.20 o 
   4   6   1       32.65       33.28      7.07 o 
   5   6   1       35.89       34.74      7.64 o 
   6   6   1       15.83       13.94      5.77 o 
  -5   7   1       10.21       16.57      5.68 o 
  -4   7   1      283.90      313.50     16.30 o 
  -3   7   1      533.55      491.73     20.11 o 
  -2   7   1      624.48      623.22     11.42 o 
  -1   7   1      615.34      616.14     14.25 o 
   0   7   1       33.70       44.11      4.58 o 
   1   7   1     1247.54     1279.86     23.46 o 
   2   7   1        5.15        7.44      2.92 o 
   3   7   1      235.58      208.59     12.00 o 
   4   7   1        5.64       -0.87      4.58 o 
   5   7   1        7.26        1.60      4.65 o 
  -5   8   1       33.29       40.30      4.62 o 
  -4   8   1      202.40      183.60      7.09 o 
  -3   8   1      314.74      297.68      8.35 o 
  -2   8   1      573.47      486.24     28.49 o 
  -1   8   1       89.90       95.03      7.92 o 
   0   8   1      346.52      343.47     16.48 o 
   1   8   1      606.95      610.19     15.05 o 
   2   8   1      211.16      181.19      6.66 o 
   3   8   1       48.37       47.00      4.27 o 
   4   8   1       21.84       22.91      3.56 o 
   5   8   1        0.81       -1.90      4.71 o 
  -5   9   1       41.38       57.80      7.05 o 
  -4   9   1       81.20       84.22      6.36 o 
  -3   9   1       23.24       26.17      3.72 o 
  -2   9   1     1069.13     1013.17     30.94 o 
  -1   9   1      231.08      201.34     24.41 o 
   0   9   1       45.78       57.19      6.08 o 
   1   9   1      507.49      440.95     13.34 o 
   2   9   1      300.60      295.97     17.53 o 
   3   9   1       27.82       29.03      3.84 o 
   4   9   1       14.93       11.81      3.22 o 
   5   9   1        1.61        5.26      3.34 o 
  -5  10   1       35.21       48.94      6.59 o 
  -4  10   1      208.22      191.54      7.86 o 
  -3  10   1      109.27      109.70      8.08 o 
  -2  10   1      224.97      199.10      9.63 o 
  -1  10   1      156.07      149.13      8.43 o 
   0  10   1       51.09       55.28      6.31 o 
   1  10   1      273.04      270.60     15.35 o 
   2  10   1      298.18      290.28     22.71 o 
   3  10   1       40.59       43.55      5.82 o 
   4  10   1       41.10       49.22      5.03 o 
   5  10   1       33.46       37.43      4.79 o 
  -4  11   1        5.46        1.98      6.53 o 
  -3  11   1       40.47       33.78      5.63 o 
  -2  11   1       32.69       25.53      5.51 o 
  -1  11   1      255.80      217.58     10.09 o 
   0  11   1       10.61        7.65      5.34 o 
   1  11   1      464.76      439.09     14.14 o 
   2  11   1      212.36      189.76     19.01 o 
   3  11   1       14.62       17.78      4.50 o 
   4  11   1       13.39       19.34      5.25 o 
  -4  12   1       20.90        9.35      4.84 o 
  -3  12   1        0.99        3.97      4.16 o 
  -2  12   1      141.84      131.53      9.23 o 
  -1  12   1       66.87       61.98      8.98 o 
   0  12   1       38.18       50.63      6.68 o 
   1  12   1      131.14      107.65      8.52 o 
   2  12   1      101.03       99.35      8.35 o 
   3  12   1      127.60      130.19     14.11 o 
   4  12   1      298.86      293.14     13.20 o 
  -3  13   1       36.92       52.35      6.82 o 
  -2  13   1        8.98        9.30      8.17 o 
  -1  13   1       51.49       51.12      6.86 o 
   0  13   1       33.86       28.04      5.60 o 
   1  13   1        2.09        6.69      4.32 o 
   2  13   1       10.06       18.13      9.05 o 
   3  13   1       84.28       89.49      8.37 o 
  -2  14   1       42.70       36.88      6.28 o 
  -1  14   1       57.09       53.74      7.56 o 
   0  14   1       73.54       73.34      7.82 o 
   1  14   1       85.33       85.19      8.82 o 
   2  14   1        3.81        6.59      5.02 o 
  -1  15   1        3.72        9.82      6.35 o 
   0  15   1       51.82       51.36     15.49 o 
   1  15   1       21.00       34.02      7.87 o 
  -1 -15   2       54.11       61.86      8.88 o 
   0 -15   2        2.58        8.37      4.33 o 
   1 -15   2       23.35       35.24      5.80 o 
  -2 -14   2       63.56       78.49      7.08 o 
  -1 -14   2      186.99      189.28     10.81 o 
   0 -14   2       47.12       65.14      6.87 o 
   1 -14   2       47.44       60.74      6.66 o 
   2 -14   2       22.56       28.07      6.14 o 
  -3 -13   2       21.63       26.52      6.48 o 
  -2 -13   2       19.86       29.51      4.46 o 
  -1 -13   2      100.77      106.22      7.60 o 
   0 -13   2       81.58       85.40      7.02 o 
   1 -13   2       15.83       24.07      4.65 o 
   2 -13   2       19.98       27.63      6.41 o 
   3 -13   2        3.34       11.20      4.92 o 
  -4 -12   2       15.08       14.64      5.49 o 
  -3 -12   2       44.72       45.36      8.24 o 
  -2 -12   2       82.72       96.54      7.06 o 
  -1 -12   2      126.47      124.92      7.81 o 
   0 -12   2      236.00      223.97      9.55 o 
   1 -12   2       66.82       74.44      6.34 o 
   2 -12   2       25.23       29.08      5.28 o 
   3 -12   2       29.38       29.38      6.82 o 
   4 -12   2       79.53       88.57     10.44 o 
  -4 -11   2       38.01       36.76      4.60 o 
  -3 -11   2       39.12       40.56      7.90 o 
  -2 -11   2      114.29      128.40      9.29 o 
  -1 -11   2       84.21       75.72      6.16 o 
   0 -11   2      130.66      119.06      7.11 o 
   1 -11   2      167.49      160.17      7.89 o 
   2 -11   2       65.41       60.01      6.36 o 
   3 -11   2       10.21       15.18      5.24 o 
   4 -11   2       60.64       71.16      6.06 o 
  -5 -10   2       44.36       45.35      7.14 o 
  -4 -10   2       84.91       71.98     11.08 o 
  -3 -10   2       96.96      113.88     21.95 o 
  -2 -10   2      270.30      263.30      7.16 o 
  -1 -10   2      203.01      198.94      8.65 o 
   0 -10   2      168.49      173.71      8.05 o 
   1 -10   2       51.32       46.78      4.97 o 
   2 -10   2       45.81       46.37      4.75 o 
   3 -10   2      151.24      143.82      7.15 o 
   4 -10   2       20.68       17.02      3.49 o 
  -5  -9   2        1.23       10.17      6.48 o 
  -4  -9   2      147.09      130.20      7.84 o 
  -3  -9   2       28.15       33.11      3.42 o 
  -2  -9   2      151.13      147.50      5.95 o 
  -1  -9   2       22.90       22.23      4.09 o 
   0  -9   2      121.39      129.20      9.50 o 
   1  -9   2      418.96      406.48     11.25 o 
   2  -9   2      371.51      338.53      7.90 o 
   3  -9   2       54.89       54.20      4.97 o 
   4  -9   2       39.71       43.22      8.06 o 
   5  -9   2       10.55        9.89      4.40 o 
  -5  -8   2       50.17       46.79      4.91 o 
  -4  -8   2       10.06        9.79      3.06 o 
  -3  -8   2      221.71      211.89      6.68 o 
  -2  -8   2       22.23       16.92      3.81 o 
  -1  -8   2       16.02       17.33      3.70 o 
   0  -8   2       48.10       47.80      6.12 o 
   1  -8   2       63.47       66.43      3.41 o 
   2  -8   2      113.37      116.18      4.77 o 
   3  -8   2       65.83       67.01      5.26 o 
   4  -8   2       17.26       20.63      3.92 o 
   5  -8   2        2.11        0.57      3.04 o 
  -5  -7   2      115.16      129.56     11.47 o 
  -4  -7   2      156.84      155.68      7.47 o 
  -3  -7   2      699.34      664.59     19.15 o 
  -2  -7   2      103.35      107.17      5.80 o 
  -1  -7   2       77.25       77.87      4.99 o 
   0  -7   2      403.38      403.10      6.83 o 
   1  -7   2      328.52      316.33      6.62 o 
   2  -7   2       20.29       20.15      2.59 o 
   3  -7   2       68.59       77.66      5.41 o 
   4  -7   2       33.11       32.16      3.63 o 
   5  -7   2       51.33       51.35      5.83 o 
  -6  -6   2        1.12        2.60      2.83 o 
  -5  -6   2       71.45       67.83      6.48 o 
  -4  -6   2      121.39      108.80      5.48 o 
  -3  -6   2      425.20      411.63     10.60 o 
  -2  -6   2      505.16      519.53     11.84 o 
  -1  -6   2       88.27       99.05      4.95 o 
   0  -6   2       21.42       20.42      1.68 o 
   1  -6   2      314.06      318.00      6.31 o 
   2  -6   2        4.85        8.46      1.99 o 
   3  -6   2       71.19       73.51      4.39 o 
   4  -6   2       13.96       17.37      2.78 o 
   5  -6   2        8.22        4.82      3.31 o 
   6  -6   2       78.73       80.85      7.22 o 
  -6  -5   2       92.34       84.50      7.21 o 
  -5  -5   2       17.57       17.06      3.84 o 
  -4  -5   2       86.58       86.69      6.84 o 
  -3  -5   2       45.95       54.06      3.56 o 
  -2  -5   2      452.02      471.13      7.63 o 
  -1  -5   2      168.91      177.83      6.28 o 
   0  -5   2      990.57     1017.50     12.76 o 
   1  -5   2      161.14      150.59      4.16 o 
   2  -5   2       15.40       15.82      1.89 o 
   3  -5   2      272.15      270.08     11.04 o 
   4  -5   2      374.98      358.25      8.61 o 
   5  -5   2       28.05       23.72      4.53 o 
   6  -5   2        0.14        4.91      2.92 o 
  -6  -4   2       25.42       23.10      5.07 o 
  -5  -4   2       54.31       61.40      6.00 o 
  -4  -4   2      324.07      309.38      9.82 o 
  -3  -4   2       54.34       59.26      3.77 o 
  -2  -4   2      797.18      806.78      9.87 o 
  -1  -4   2      618.87      664.00      8.85 o 
   0  -4   2      977.57     1008.60     12.36 o 
   1  -4   2       17.58       18.32      1.80 o 
   2  -4   2      528.61      551.02      9.51 o 
   3  -4   2      226.22      224.66      9.94 o 
   4  -4   2        6.73        6.92      2.21 o 
   5  -4   2        9.71       11.04      3.54 o 
   6  -4   2      113.67      119.98     10.31 o 
  -6  -3   2       63.39       64.82      6.74 o 
  -5  -3   2       78.24       91.39      6.87 o 
  -4  -3   2       89.35       84.78      9.85 o 
  -3  -3   2      592.48      571.11      8.23 o 
  -2  -3   2      616.30      654.56      8.92 o 
  -1  -3   2     1334.79     1364.55     15.90 o 
   0  -3   2      406.97      406.55      6.07 o 
   1  -3   2      672.48      688.27      8.10 o 
   2  -3   2     2273.01     2505.21     29.13 o 
   3  -3   2      323.21      299.74      6.83 o 
   4  -3   2       80.64       80.39      5.88 o 
   5  -3   2      111.13       98.11      7.27 o 
   6  -3   2       21.01       24.80      4.81 o 
  -6  -2   2       35.62       34.85      9.70 o 
  -5  -2   2      235.63      228.64      9.43 o 
  -4  -2   2       92.11       91.36      5.37 o 
  -3  -2   2       53.37       49.87      2.47 o 
  -2  -2   2      782.10      770.00      9.13 o 
  -1  -2   2     9299.14    10134.06     91.60 o 
   0  -2   2     1403.54     1442.43     16.07 o 
   1  -2   2      589.99      607.43      7.05 o 
   2  -2   2      720.48      725.13     10.47 o 
   3  -2   2       85.13       82.50      3.79 o 
   4  -2   2      190.98      183.72      7.90 o 
   5  -2   2      165.21      163.11      8.50 o 
   6  -2   2       26.97       38.23      5.58 o 
  -6  -1   2      176.66      173.34      8.89 o 
  -5  -1   2       45.14       48.15      5.26 o 
  -4  -1   2      244.98      250.10      8.12 o 
  -3  -1   2      234.61      234.81      4.81 o 
  -2  -1   2      477.16      465.12      6.36 o 
  -1  -1   2     8518.18     9226.85     84.23 o 
   0  -1   2     2831.81     2868.13     31.14 o 
   1  -1   2     1042.77     1105.27     13.23 o 
   2  -1   2      281.26      279.57      5.89 o 
   3  -1   2      905.62      901.04     12.76 o 
   4  -1   2      108.71      108.37      6.41 o 
   5  -1   2      132.83      130.70      7.85 o 
   6  -1   2       14.85       13.02      7.42 o 
  -6   0   2       71.52       71.79      6.82 o 
  -5   0   2        6.77        8.56      3.41 o 
  -4   0   2      316.75      343.18     16.86 o 
  -3   0   2      309.75      303.46      8.14 o 
  -2   0   2      481.34      508.74      7.82 o 
  -1   0   2     6104.03     6406.27     81.36 o 
   0   0   2      540.87      534.96      7.81 o 
   1   0   2     1360.52     1485.47     20.64 o 
   2   0   2      112.72      100.75      5.69 o 
   3   0   2        0.10       -2.36      2.43 o 
   4   0   2       32.26       28.62      4.32 o 
   5   0   2       22.80       20.59      4.39 o 
   6   0   2       71.16       68.54      6.77 o 
  -6   1   2      176.16      181.33      9.03 o 
  -5   1   2       45.33       50.90      5.27 o 
  -4   1   2      244.82      227.77     14.46 o 
  -3   1   2      234.43      240.02      7.63 o 
  -2   1   2      477.02      469.65     19.24 o 
  -1   1   2     8521.79     9385.00    138.44 o 
   0   1   2     2834.41     2804.29     64.80 o 
   1   1   2     1042.78     1133.60     16.34 o 
   2   1   2      280.77      277.17      9.04 o 
   3   1   2      905.66      900.16     16.64 o 
   4   1   2      108.27       97.97      6.19 o 
   5   1   2      133.23      145.13      8.10 o 
   6   1   2       14.83        9.10      6.07 o 
  -6   2   2       35.69       38.97      5.24 o 
  -5   2   2      236.32      228.12      8.95 o 
  -4   2   2       91.95       88.72      6.73 o 
  -3   2   2       53.29       55.46      4.36 o 
  -2   2   2      781.72      772.93     13.41 o 
  -1   2   2     9297.41    10252.28    128.53 o 
   0   2   2     1402.48     1451.09     16.39 o 
   1   2   2      589.26      621.76     16.58 o 
   2   2   2      720.57      753.87     12.94 o 
   3   2   2       85.14       84.60      4.81 o 
   4   2   2      191.33      175.02      7.73 o 
   5   2   2      165.47      170.40      7.96 o 
   6   2   2       27.13       39.38      5.28 o 
  -6   3   2       63.28       72.03      6.71 o 
  -5   3   2       77.98       80.34      5.98 o 
  -4   3   2       89.92       80.90      5.40 o 
  -3   3   2      592.74      581.16     12.69 o 
  -2   3   2      615.70      653.34     12.24 o 
  -1   3   2     1332.87     1388.13     13.97 o 
   0   3   2      407.39      410.50      6.17 o 
   1   3   2      670.69      695.57     13.00 o 
   2   3   2     2274.84     2526.34     35.22 o 
   3   3   2      323.20      298.60      8.31 o 
   4   3   2       80.71       85.27      5.71 o 
   5   3   2      110.70      113.69     13.26 o 
   6   3   2       21.05       18.54      4.52 o 
  -6   4   2       25.37       30.35      6.82 o 
  -5   4   2       54.29       61.53      7.71 o 
  -4   4   2      323.34      298.48     18.58 o 
  -3   4   2       54.20       52.94      4.62 o 
  -2   4   2      796.84      806.59     14.56 o 
  -1   4   2      619.49      668.41      9.71 o 
   0   4   2      976.98     1018.25     12.75 o 
   1   4   2       17.62       18.76      1.56 o 
   2   4   2      528.51      560.01     18.25 o 
   3   4   2      226.61      242.78      9.13 o 
   4   4   2        6.73        8.62      2.98 o 
   5   4   2        9.66        6.20      3.17 o 
   6   4   2      113.73      114.71     10.14 o 
  -6   5   2       92.48       93.41     10.87 o 
  -5   5   2       17.58       23.33      6.23 o 
  -4   5   2       86.38       86.93      5.35 o 
  -3   5   2       45.85       48.87      4.23 o 
  -2   5   2      452.08      471.23      7.45 o 
  -1   5   2      169.09      180.35      4.70 o 
   0   5   2      988.87     1023.51     13.21 o 
   1   5   2      160.78      147.09      3.73 o 
   2   5   2       15.27       20.05      2.38 o 
   3   5   2      272.06      269.96      7.88 o 
   4   5   2      375.04      340.27     10.07 o 
   5   5   2       27.98       27.82      5.64 o 
   6   5   2        0.14        7.66      4.84 o 
  -6   6   2        1.12        2.68      4.80 o 
  -5   6   2       71.32       77.52      9.77 o 
  -4   6   2      121.40      101.51      9.71 o 
  -3   6   2      425.05      421.07      6.75 o 
  -2   6   2      505.46      538.54      6.81 o 
  -1   6   2       88.56       95.35      6.06 o 
   0   6   2       21.61       18.20      1.91 o 
   1   6   2      314.20      310.14      9.23 o 
   2   6   2        4.84        5.96      1.77 o 
   3   6   2       71.18       72.97     11.00 o 
   4   6   2       14.01       15.86      5.92 o 
   5   6   2        8.05        6.27      5.19 o 
   6   6   2       78.62       64.11      9.95 o 
  -5   7   2      115.19      123.27     11.81 o 
  -4   7   2      157.12      161.83      8.19 o 
  -3   7   2      698.80      663.69     12.50 o 
  -2   7   2      103.59      106.04      4.84 o 
  -1   7   2       76.83       79.52      3.98 o 
   0   7   2      402.85      402.36      7.30 o 
   1   7   2      328.16      319.73     10.14 o 
   2   7   2       20.29       20.99      3.22 o 
   3   7   2       68.62       85.49      9.46 o 
   4   7   2       33.08       26.92      7.39 o 
   5   7   2       51.33       45.97      8.37 o 
  -5   8   2       50.14       56.55      7.52 o 
  -4   8   2       10.02       10.69      3.93 o 
  -3   8   2      221.77      204.22      7.00 o 
  -2   8   2       22.27       20.44      3.33 o 
  -1   8   2       15.93       14.80      2.74 o 
   0   8   2       48.04       40.43      3.02 o 
   1   8   2       63.73       54.29      5.74 o 
   2   8   2      113.36      105.89      5.57 o 
   3   8   2       65.83       64.81      4.83 o 
   4   8   2       17.26       24.54      3.70 o 
   5   8   2        2.08       10.28      4.79 o 
  -5   9   2        1.22       -1.12      3.16 o 
  -4   9   2      146.97      140.94      6.89 o 
  -3   9   2       28.08       33.44      5.15 o 
  -2   9   2      151.36      163.63      8.58 o 
  -1   9   2       22.96       28.08      5.14 o 
   0   9   2      121.40      122.15      7.62 o 
   1   9   2      419.30      399.90     12.78 o 
   2   9   2      371.61      361.08     12.13 o 
   3   9   2       55.00       50.64      4.66 o 
   4   9   2       39.51       37.69      4.30 o 
   5   9   2       10.44       12.36      3.48 o 
  -5  10   2       44.46       37.96      4.76 o 
  -4  10   2       84.98       68.54      7.18 o 
  -3  10   2       96.72       93.05      7.57 o 
  -2  10   2      270.05      260.74     10.87 o 
  -1  10   2      203.24      200.83      9.38 o 
   0  10   2      168.04      152.06      8.52 o 
   1  10   2       51.23       45.96      6.05 o 
   2  10   2       45.84       49.84     13.05 o 
   3  10   2      151.38      140.44      6.91 o 
   4  10   2       20.71       20.12      3.23 o 
  -4  11   2       38.10       45.07      6.47 o 
  -3  11   2       39.16       36.69     10.98 o 
  -2  11   2      114.44      118.54      8.45 o 
  -1  11   2       84.10       84.16      7.22 o 
   0  11   2      130.71      133.14      8.56 o 
   1  11   2      167.76      161.56      9.04 o 
   2  11   2       65.45       55.86      6.55 o 
   3  11   2       10.34       17.69      5.71 o 
   4  11   2       60.70       57.27      5.04 o 
  -4  12   2       15.13       10.02     12.21 o 
  -3  12   2       44.86       37.32      6.13 o 
  -2  12   2       82.76       83.54      8.01 o 
  -1  12   2      126.91      117.11     12.10 o 
   0  12   2      236.01      217.87     10.65 o 
   1  12   2       67.27       58.21      7.01 o 
   2  12   2       25.41       24.40      5.34 o 
   3  12   2       29.34       29.76      5.32 o 
   4  12   2       79.22       84.87      9.57 o 
  -3  13   2       21.50       31.46      5.84 o 
  -2  13   2       19.89       20.10      7.17 o 
  -1  13   2      100.86      110.64     11.11 o 
   0  13   2       81.44       69.36      8.02 o 
   1  13   2       15.80       16.87      4.96 o 
   2  13   2       19.94       19.53      4.93 o 
   3  13   2        3.39       16.93      4.18 o 
  -2  14   2       63.36       55.70      7.52 o 
  -1  14   2      187.26      173.06     10.47 o 
   0  14   2       47.12       44.05      6.55 o 
   1  14   2       47.58       37.56      5.86 o 
   2  14   2       22.53       24.16     10.02 o 
  -1  15   2       53.98       44.18     14.22 o 
   0  15   2        2.57        4.49      4.14 o 
   1  15   2       23.42       23.71      7.96 o 
  -1 -15   3        9.21       15.74      7.83 o 
   0 -15   3       88.91      112.77      8.76 o 
   1 -15   3       71.80       87.90      7.66 o 
  -2 -14   3       42.23       51.97      6.49 o 
  -1 -14   3       15.54       20.43      4.84 o 
   0 -14   3       51.76       61.93      6.91 o 
   1 -14   3        1.73       11.55      3.97 o 
   2 -14   3       46.45       37.95      7.43 o 
  -3 -13   3        0.30       18.68      5.64 o 
  -2 -13   3       36.11       43.86      5.77 o 
  -1 -13   3        1.30        7.48      3.87 o 
   0 -13   3       72.71       81.62      6.92 o 
   1 -13   3      112.54      112.97      7.66 o 
   2 -13   3       20.44       16.09      5.54 o 
   3 -13   3       72.36       96.15     11.05 o 
  -4 -12   3       25.82       38.98      7.57 o 
  -3 -12   3       43.84       76.47     10.12 o 
  -2 -12   3       38.37       34.79      5.28 o 
  -1 -12   3       34.31       41.20     19.34 o 
   0 -12   3      406.95      369.39     14.96 o 
   1 -12   3      181.83      168.90      8.41 o 
   2 -12   3      114.14      101.33     10.69 o 
   3 -12   3       32.43       19.39      5.95 o 
  -4 -11   3       51.43       60.32      6.27 o 
  -3 -11   3      153.92      185.85     12.93 o 
  -2 -11   3      162.52      154.25      8.14 o 
  -1 -11   3       77.46       76.05      9.62 o 
   0 -11   3       37.57       45.37      5.25 o 
   1 -11   3      412.73      377.10     13.14 o 
   2 -11   3       43.10       41.98      4.68 o 
   3 -11   3       78.89       83.91      9.74 o 
   4 -11   3       35.85       38.98      4.54 o 
  -4 -10   3      216.89      201.75      8.84 o 
  -3 -10   3       65.62       52.69      4.07 o 
  -2 -10   3       35.64       40.14      4.78 o 
  -1 -10   3       14.43       15.28      3.67 o 
   0 -10   3       38.16       31.22      4.89 o 
   1 -10   3      196.29      187.22      8.25 o 
   2 -10   3      163.11      160.47      7.54 o 
   3 -10   3      149.46      128.11      8.13 o 
   4 -10   3        7.04        7.45      2.82 o 
  -5  -9   3       55.19       59.55      5.75 o 
  -4  -9   3      310.15      280.00     10.17 o 
  -3  -9   3      224.75      210.99      6.93 o 
  -2  -9   3      205.25      204.29     12.97 o 
  -1  -9   3       69.05       66.22      5.51 o 
   0  -9   3      388.05      362.71     17.10 o 
   1  -9   3      171.73      159.94      7.58 o 
   2  -9   3       23.09       29.95      3.90 o 
   3  -9   3       37.15       29.65      4.19 o 
   4  -9   3       51.29       58.44      5.39 o 
   5  -9   3      102.26      107.33     10.77 o 
  -5  -8   3       75.91       80.98      6.40 o 
  -4  -8   3       87.50       94.06      6.57 o 
  -3  -8   3       33.32       30.13      4.25 o 
  -2  -8   3      109.17      102.08     10.37 o 
  -1  -8   3       94.71       90.20      5.76 o 
   0  -8   3      107.85       98.56      5.82 o 
   1  -8   3       89.66       80.00      3.74 o 
   2  -8   3      325.77      295.05     12.35 o 
   3  -8   3      205.73      179.30      9.93 o 
   4  -8   3        3.78        5.95      2.74 o 
   5  -8   3       12.84       12.23      3.87 o 
  -5  -7   3       21.86       20.39      3.59 o 
  -4  -7   3       35.39       30.53      4.27 o 
  -3  -7   3     1868.63     1822.87     29.52 o 
  -2  -7   3      478.56      462.79     16.44 o 
  -1  -7   3       98.95       96.80      5.53 o 
   0  -7   3       52.31       52.77      2.83 o 
   1  -7   3      127.40      126.10      4.43 o 
   2  -7   3       96.37       93.04      4.00 o 
   3  -7   3       60.45       55.58      4.18 o 
   4  -7   3       39.44       30.42      3.89 o 
   5  -7   3        8.01       10.87      3.63 o 
  -6  -6   3       21.03       12.03      4.32 o 
  -5  -6   3        1.42        1.98      3.83 o 
  -4  -6   3       14.49       13.76      4.88 o 
  -3  -6   3      282.26      270.82      8.95 o 
  -2  -6   3      188.28      180.24      8.09 o 
  -1  -6   3       17.39       21.25      3.23 o 
   0  -6   3     1866.22     2082.06     24.22 o 
   1  -6   3      224.46      231.17      5.47 o 
   2  -6   3       32.72       27.77      2.54 o 
   3  -6   3      102.48      107.39      5.03 o 
   4  -6   3       50.71       55.04      4.11 o 
   5  -6   3        7.75        7.72      3.39 o 
  -6  -5   3       92.68       96.76      8.57 o 
  -5  -5   3       26.03       29.09      6.96 o 
  -4  -5   3       90.89       85.59      6.06 o 
  -3  -5   3      147.62      158.29      5.06 o 
  -2  -5   3      750.20      767.81     15.64 o 
  -1  -5   3      367.56      387.94      6.76 o 
   0  -5   3     1867.72     1969.33     22.83 o 
   1  -5   3      645.49      681.11      9.95 o 
   2  -5   3      263.60      265.39      5.22 o 
   3  -5   3      425.72      420.50      9.12 o 
   4  -5   3       46.43       43.76      3.52 o 
   5  -5   3       38.08       32.25      4.90 o 
   6  -5   3        3.45        6.65      3.03 o 
  -6  -4   3       29.94       31.67      5.23 o 
  -5  -4   3       11.99       12.80      3.53 o 
  -4  -4   3       19.43       16.47      3.66 o 
  -3  -4   3       72.25       68.64      3.21 o 
  -2  -4   3      986.41     1066.23     15.67 o 
  -1  -4   3      150.77      150.64      3.76 o 
   0  -4   3       55.83       52.86      2.49 o 
   1  -4   3     1623.58     1770.11     18.21 o 
   2  -4   3      172.66      173.47      3.96 o 
   3  -4   3       14.36       13.56      2.58 o 
   4  -4   3       13.93       17.99      3.93 o 
   5  -4   3      236.55      238.43      9.97 o 
   6  -4   3       25.54       23.15      4.72 o 
  -6  -3   3       60.45       58.22      6.42 o 
  -5  -3   3       95.58       81.22      6.67 o 
  -4  -3   3      212.66      195.15     12.18 o 
  -3  -3   3       73.24       76.30      3.07 o 
  -2  -3   3      139.77      135.44      3.55 o 
  -1  -3   3       33.48       31.77      1.95 o 
   0  -3   3      458.34      452.07     14.99 o 
   1  -3   3      165.11      164.10      3.51 o 
   2  -3   3      217.29      221.56      6.88 o 
   3  -3   3        0.85       -1.26      1.84 o 
   4  -3   3      414.10      393.26     11.64 o 
   5  -3   3       62.78       62.56     11.50 o 
   6  -3   3       12.40       14.80      6.26 o 
  -6  -2   3       14.08       18.07      4.16 o 
  -5  -2   3       11.06       10.77      5.32 o 
  -4  -2   3       43.57       47.37      3.68 o 
  -3  -2   3       96.43       97.08      3.44 o 
  -2  -2   3      311.00      309.85      5.11 o 
  -1  -2   3     1285.83     1304.99     15.52 o 
   0  -2   3       19.05       27.08      1.79 o 
   1  -2   3      556.23      555.98      8.00 o 
   2  -2   3      463.11      442.07      7.53 o 
   3  -2   3       78.40       90.26      3.87 o 
   4  -2   3       22.43       23.34      4.35 o 
   5  -2   3       93.37      104.02      7.47 o 
   6  -2   3       34.46       31.01      5.11 o 
  -6  -1   3       70.46       72.00      6.72 o 
  -5  -1   3       84.59       94.13      6.70 o 
  -4  -1   3       12.36       16.08      2.74 o 
  -3  -1   3      586.38      583.57     24.99 o 
  -2  -1   3      198.42      188.99      3.95 o 
  -1  -1   3      388.21      400.49      5.39 o 
   0  -1   3     1372.27     1335.97     13.10 o 
   1  -1   3       36.30       32.86      2.04 o 
   2  -1   3      769.96      823.34     11.23 o 
   3  -1   3      248.21      238.96      5.35 o 
   4  -1   3      257.10      248.45      9.09 o 
   5  -1   3      188.20      189.85      8.70 o 
   6  -1   3       23.27       27.80      4.85 o 
  -6   0   3       19.43       14.54      4.03 o 
  -5   0   3      118.27      123.08     13.52 o 
  -4   0   3        4.41        0.70      2.60 o 
  -3   0   3        2.62        3.44      1.76 o 
  -2   0   3      117.03      141.03      4.81 o 
  -1   0   3       73.51       64.22      2.30 o 
   0   0   3     3220.80     3016.74     38.58 o 
   1   0   3      215.40      194.70      5.80 o 
   2   0   3     2779.87     3041.30     45.46 o 
   3   0   3      484.78      513.64     11.75 o 
   4   0   3      133.08      132.76      6.94 o 
   5   0   3      116.96      119.45      7.54 o 
   6   0   3        7.72       14.42      4.00 o 
  -6   1   3       70.46       78.21      6.83 o 
  -5   1   3       84.26       90.75      6.51 o 
  -4   1   3       12.33       15.37      3.86 o 
  -3   1   3      587.37      588.30     12.36 o 
  -2   1   3      198.63      188.29      9.15 o 
  -1   1   3      388.58      406.53      7.24 o 
   0   1   3     1370.90     1335.78     18.34 o 
   1   1   3       36.26       33.06      1.75 o 
   2   1   3      770.28      839.55     14.42 o 
   3   1   3      247.66      231.86      7.73 o 
   4   1   3      257.10      252.10      8.94 o 
   5   1   3      187.94      195.47      8.61 o 
   6   1   3       23.28       24.83      4.57 o 
  -6   2   3       14.06        7.45      3.89 o 
  -5   2   3       11.05       15.82      3.58 o 
  -4   2   3       43.67       41.43      6.55 o 
  -3   2   3       96.51      106.11      5.52 o 
  -2   2   3      311.18      309.93      7.45 o 
  -1   2   3     1285.01     1339.61     13.15 o 
   0   2   3       19.08       23.19      1.35 o 
   1   2   3      555.91      549.39      9.67 o 
   2   2   3      463.40      452.50      9.45 o 
   3   2   3       78.24      100.95      5.34 o 
   4   2   3       22.40       24.33      8.90 o 
   5   2   3       93.42       97.60      7.66 o 
   6   2   3       34.52       44.70      5.48 o 
  -6   3   3       60.33       70.06      6.37 o 
  -5   3   3       95.44       95.53      6.37 o 
  -4   3   3      212.61      197.35      8.08 o 
  -3   3   3       73.24       71.17      4.85 o 
  -2   3   3      139.14      140.64      5.28 o 
  -1   3   3       33.52       37.24      2.82 o 
   0   3   3      457.91      488.07      7.04 o 
   1   3   3      165.62      175.97      4.90 o 
   2   3   3      217.32      231.60      6.43 o 
   3   3   3        0.88        2.22      2.58 o 
   4   3   3      413.94      391.35     11.03 o 
   5   3   3       62.61       64.21      5.88 o 
   6   3   3       12.37        8.72      3.44 o 
  -6   4   3       30.09       37.86      7.36 o 
  -5   4   3       11.84        8.32      3.29 o 
  -4   4   3       19.40       17.81      6.00 o 
  -3   4   3       72.06       61.25      4.76 o 
  -2   4   3      987.22     1068.91     12.43 o 
  -1   4   3      150.88      149.09      4.65 o 
   0   4   3       55.86       56.21      2.62 o 
   1   4   3     1625.87     1785.20     33.27 o 
   2   4   3      173.10      187.84      5.87 o 
   3   4   3       14.51       18.07      3.18 o 
   4   4   3       13.92       13.73      7.07 o 
   5   4   3      236.61      246.78      9.52 o 
   6   4   3       25.70       31.28      4.39 o 
  -6   5   3       92.87       99.80     11.07 o 
  -5   5   3       26.23       36.50      7.04 o 
  -4   5   3       90.91       87.88      4.48 o 
  -3   5   3      148.15      153.53      8.66 o 
  -2   5   3      750.64      777.11     10.18 o 
  -1   5   3      367.54      396.10      7.22 o 
   0   5   3     1864.93     2007.68     23.54 o 
   1   5   3      645.43      694.09      8.56 o 
   2   5   3      263.58      268.64     14.00 o 
   3   5   3      425.86      431.81     10.47 o 
   4   5   3       46.19       36.37      4.33 o 
   5   5   3       38.07       41.23      4.90 o 
   6   5   3        3.48        8.52      4.77 o 
  -6   6   3       21.12       22.43      5.77 o 
  -5   6   3        1.45       -4.01      4.01 o 
  -4   6   3       14.39       17.53      5.87 o 
  -3   6   3      282.29      285.38      5.38 o 
  -2   6   3      188.12      185.60      4.94 o 
  -1   6   3       17.27       18.47      2.39 o 
   0   6   3     1866.11     2091.29     25.00 o 
   1   6   3      224.61      237.33      5.25 o 
   2   6   3       32.70       35.99      4.20 o 
   3   6   3      102.51      103.11     10.01 o 
   4   6   3       50.57       38.52      7.62 o 
   5   6   3        7.69       12.47      5.79 o 
  -5   7   3       22.05       34.61      4.10 o 
  -4   7   3       35.24       33.60      3.88 o 
  -3   7   3     1868.91     1743.20     23.56 o 
  -2   7   3      478.33      447.76      9.37 o 
  -1   7   3       98.88       96.67      4.67 o 
   0   7   3       52.57       49.56      2.85 o 
   1   7   3      126.86      124.53      6.65 o 
   2   7   3       96.11       88.05      4.90 o 
   3   7   3       60.29       58.77      8.56 o 
   4   7   3       39.34       28.77      7.42 o 
   5   7   3        8.03       11.49      5.41 o 
  -5   8   3       75.95       84.47      5.89 o 
  -4   8   3       87.35       84.65      7.84 o 
  -3   8   3       33.21       35.15      3.26 o 
  -2   8   3      108.88      101.53      5.71 o 
  -1   8   3       94.74       84.70      4.23 o 
   0   8   3      107.82      106.51      6.89 o 
   1   8   3       90.00       91.59      6.61 o 
   2   8   3      326.03      311.30      8.48 o 
   3   8   3      205.92      176.79      8.60 o 
   4   8   3        3.82        6.98      5.85 o 
   5   8   3       12.91       19.81      5.95 o 
  -5   9   3       55.22       66.00      5.71 o 
  -4   9   3      310.54      267.03      8.66 o 
  -3   9   3      224.76      212.16      9.51 o 
  -2   9   3      205.49      197.89     12.02 o 
  -1   9   3       69.13       66.10      4.18 o 
   0   9   3      388.03      350.49     20.27 o 
   1   9   3      171.81      170.39      8.81 o 
   2   9   3       23.03       30.32      5.37 o 
   3   9   3       37.31       31.56      4.01 o 
   4   9   3       51.43       56.29      4.98 o 
   5   9   3      102.55      109.29      6.87 o 
  -4  10   3      216.85      201.77     10.46 o 
  -3  10   3       65.80       58.27      7.26 o 
  -2  10   3       35.50       35.66      7.01 o 
  -1  10   3       14.37       14.23      4.51 o 
   0  10   3       37.99       34.12      7.56 o 
   1  10   3      196.37      191.75      9.37 o 
   2  10   3      163.12      162.50      8.73 o 
   3  10   3      149.82      151.33      6.97 o 
   4  10   3        6.94        9.74      3.34 o 
  -4  11   3       51.57       62.54      7.18 o 
  -3  11   3      154.00      153.22      9.48 o 
  -2  11   3      162.40      154.75      9.12 o 
  -1  11   3       77.59       69.63     14.92 o 
   0  11   3       37.67       39.85      5.96 o 
   1  11   3      412.62      391.38     13.35 o 
   2  11   3       43.26       37.01      5.90 o 
   3  11   3       78.54       83.94      7.86 o 
   4  11   3       35.94       34.38      4.09 o 
  -4  12   3       25.76       35.69      8.18 o 
  -3  12   3       43.79       53.22      6.85 o 
  -2  12   3       38.31       33.46      5.80 o 
  -1  12   3       34.31       27.92      5.54 o 
   0  12   3      407.42      348.94     13.63 o 
   1  12   3      181.66      150.30     15.67 o 
   2  12   3      114.32       98.83      8.41 o 
   3  12   3       32.25       35.62      5.35 o 
   4  12   3       66.38       69.95      7.17 o 
  -3  13   3        0.30       10.43      6.38 o 
  -2  13   3       36.39       20.02      5.57 o 
  -1  13   3        1.33       -2.73      4.14 o 
   0  13   3       72.83       72.20      7.63 o 
   1  13   3      112.45       90.39      8.29 o 
   2  13   3       20.39       18.78      4.87 o 
   3  13   3       72.64       76.91     11.23 o 
  -2  14   3       42.13       41.24     14.15 o 
  -1  14   3       15.63       14.62      5.57 o 
   0  14   3       51.66       43.42      6.26 o 
   1  14   3        1.75        2.04      3.74 o 
   2  14   3       46.42       45.72      6.30 o 
  -1  15   3        9.19       16.50      5.20 o 
   0  15   3       88.84       95.35      8.74 o 
   1  15   3       71.76       64.10      7.64 o 
   0 -15   4      159.42      164.95     10.18 o 
  -2 -14   4      124.48      146.27      9.53 o 
  -1 -14   4        3.12       -3.84      3.89 o 
   0 -14   4       27.14       42.39      5.99 o 
   1 -14   4       61.42       72.19      7.03 o 
   2 -14   4       92.53      105.56     11.10 o 
  -3 -13   4        6.20       12.82      4.60 o 
  -2 -13   4       56.86       81.78     12.11 o 
  -1 -13   4       11.70       11.70      4.32 o 
   0 -13   4       23.58       36.65      5.19 o 
   1 -13   4        2.12        1.49      3.43 o 
   2 -13   4       36.90       43.73      7.68 o 
   3 -13   4       27.60       34.62      6.69 o 
  -3 -12   4        5.72       14.93      5.47 o 
  -2 -12   4       81.25       88.30      7.09 o 
  -1 -12   4       62.86       73.23     14.68 o 
   0 -12   4       36.37       46.62      5.69 o 
   1 -12   4       17.94       18.05      4.20 o 
   2 -12   4       16.73       23.67      6.02 o 
   3 -12   4       69.77       97.54     10.66 o 
  -4 -11   4       26.02       23.91      6.67 o 
  -3 -11   4      119.29      147.40      8.69 o 
  -2 -11   4        4.89        4.40      3.33 o 
  -1 -11   4       68.19       75.60     11.93 o 
   0 -11   4      263.83      229.10     13.79 o 
   1 -11   4      291.32      272.28     10.09 o 
   2 -11   4       56.74       51.46      8.13 o 
   3 -11   4      129.62      141.79     11.73 o 
   4 -11   4       35.44       40.88      4.78 o 
  -4 -10   4      156.44      155.65      8.11 o 
  -3 -10   4       16.79       23.10      3.97 o 
  -2 -10   4       53.30       62.94      5.66 o 
  -1 -10   4      136.23      129.90      7.29 o 
   0 -10   4      111.17      101.93      6.43 o 
   1 -10   4      192.29      174.83      8.01 o 
   2 -10   4       39.84       32.11      4.28 o 
   3 -10   4       36.20       38.25      5.41 o 
   4 -10   4       34.15       44.43      4.91 o 
  -5  -9   4      119.47      129.58      8.22 o 
  -4  -9   4       27.79       27.29      7.10 o 
  -3  -9   4       84.07       68.82     16.94 o 
  -2  -9   4      137.90      140.39      7.44 o 
  -1  -9   4       32.89       41.48      8.62 o 
   0  -9   4       97.51       99.08      6.34 o 
   1  -9   4      209.94      191.79      8.19 o 
   2  -9   4      141.46      140.75      5.26 o 
   3  -9   4      488.65      476.92     13.14 o 
   4  -9   4       62.64       58.90      5.48 o 
   5  -9   4        0.47        1.48      3.68 o 
  -5  -8   4       26.30       29.62      4.20 o 
  -4  -8   4      116.46      104.08     10.00 o 
  -3  -8   4        2.64        5.04      4.35 o 
  -2  -8   4      317.89      298.99     10.27 o 
  -1  -8   4      308.63      293.69     10.00 o 
   0  -8   4      161.17      159.04      7.56 o 
   1  -8   4      485.64      466.95      8.96 o 
   2  -8   4      120.57      116.09      4.87 o 
   3  -8   4       99.94       90.76      5.87 o 
   4  -8   4       49.03       52.44      5.10 o 
   5  -8   4       48.46       48.33      6.57 o 
  -5  -7   4       28.02       29.31      6.38 o 
  -4  -7   4       32.80       37.47      6.61 o 
  -3  -7   4      335.05      310.09     10.18 o 
  -2  -7   4      194.14      192.36     11.27 o 
  -1  -7   4       83.91       75.57      5.23 o 
   0  -7   4      323.46      317.15      6.46 o 
   1  -7   4       36.91       34.02      2.79 o 
   2  -7   4       21.78       20.23      2.62 o 
   3  -7   4       99.11       93.86      5.62 o 
   4  -7   4       86.89       74.86      4.85 o 
   5  -7   4        2.00        2.27      7.47 o 
  -5  -6   4       42.22       45.09      4.73 o 
  -4  -6   4       56.90       70.59      7.79 o 
  -3  -6   4      122.34      124.30      6.45 o 
  -2  -6   4      151.28      140.86      5.03 o 
  -1  -6   4      331.31      324.81      6.05 o 
   0  -6   4       31.95       32.30      2.32 o 
   1  -6   4      144.35      159.62      4.74 o 
   2  -6   4      156.27      153.24      4.44 o 
   3  -6   4      288.20      258.56      7.41 o 
   4  -6   4       50.12       52.31      3.95 o 
   5  -6   4       60.14       59.60      6.85 o 
  -6  -5   4       29.91       22.18      6.73 o 
  -5  -5   4      162.93      173.97     11.49 o 
  -4  -5   4      136.85      122.78      8.60 o 
  -3  -5   4      163.72      159.94      5.37 o 
  -2  -5   4       97.45       97.58      3.74 o 
  -1  -5   4      686.79      699.62     10.04 o 
   0  -5   4      887.24      860.01     11.76 o 
   1  -5   4       50.52       59.12      3.89 o 
   2  -5   4      459.20      499.41      7.50 o 
   3  -5   4        5.13       13.08      2.83 o 
   4  -5   4      117.02      104.85      9.21 o 
   5  -5   4      111.10      116.48      8.05 o 
   6  -5   4       17.34       12.42      3.62 o 
  -6  -4   4       19.14       25.61      4.83 o 
  -5  -4   4       39.46       40.13      7.55 o 
  -4  -4   4      136.30      143.92      5.54 o 
  -3  -4   4      342.55      330.87      7.40 o 
  -2  -4   4      459.92      500.38      8.39 o 
  -1  -4   4       38.41       49.61      2.42 o 
   0  -4   4      189.84      201.17      5.06 o 
   1  -4   4      252.12      263.91      4.80 o 
   2  -4   4      282.71      287.96     10.30 o 
   3  -4   4      214.66      210.16      6.31 o 
   4  -4   4       61.39       61.09      5.59 o 
   5  -4   4       51.98       55.31      5.94 o 
   6  -4   4       24.08       26.31      6.20 o 
  -6  -3   4        4.03        5.81      5.19 o 
  -5  -3   4       34.52       35.31      7.45 o 
  -4  -3   4       29.65       27.87      2.61 o 
  -3  -3   4      366.57      347.50      6.75 o 
  -2  -3   4      107.75      106.54      3.40 o 
  -1  -3   4     1721.05     1786.11     20.80 o 
   0  -3   4       51.74       51.30      3.12 o 
   1  -3   4     1056.98     1119.72     12.20 o 
   2  -3   4     1121.89     1235.36     16.42 o 
   3  -3   4        9.63        8.47      2.30 o 
   4  -3   4       21.67       19.40      4.33 o 
   5  -3   4      108.01      108.46      7.60 o 
   6  -3   4       91.64       89.02     17.09 o 
  -6  -2   4        8.22        5.20      3.55 o 
  -5  -2   4       70.90       82.98      9.36 o 
  -4  -2   4      258.80      253.79      5.92 o 
  -3  -2   4       41.38       43.83      2.61 o 
  -2  -2   4      561.01      592.73      7.94 o 
  -1  -2   4     4101.96     4203.07     45.32 o 
   0  -2   4      277.48      286.70      6.57 o 
   1  -2   4      640.84      593.12      7.23 o 
   2  -2   4      571.48      595.88      9.30 o 
   3  -2   4        0.67        2.40      2.64 o 
   4  -2   4        7.40        1.89      3.08 o 
   5  -2   4      128.82      130.42     20.37 o 
   6  -2   4       46.41       44.37      5.70 o 
  -6  -1   4       79.54       77.04     13.35 o 
  -5  -1   4       70.39       69.40      8.64 o 
  -4  -1   4       42.01       45.78      3.48 o 
  -3  -1   4       93.91      103.03      3.57 o 
  -2  -1   4      457.37      457.59      6.64 o 
  -1  -1   4     1812.79     1861.92     21.19 o 
   0  -1   4      876.43      865.34      9.28 o 
   1  -1   4      506.41      484.22      7.24 o 
   2  -1   4      259.60      281.84      5.61 o 
   3  -1   4      346.84      369.07      7.83 o 
   4  -1   4       91.34       76.51      5.86 o 
   5  -1   4      293.29      280.87     13.39 o 
   6  -1   4       84.59       91.54     14.82 o 
  -6   0   4       25.65       36.63     15.84 o 
  -5   0   4      103.21       80.84      9.26 o 
  -4   0   4      322.54      346.15      8.11 o 
  -3   0   4       41.47       36.56      2.80 o 
  -2   0   4      217.71      242.12      5.24 o 
  -1   0   4        1.16        2.29      1.25 o 
   0   0   4       21.86       16.01      1.50 o 
   1   0   4      487.82      474.55      6.99 o 
   2   0   4      196.65      182.48     12.30 o 
   3   0   4      458.59      461.52     19.59 o 
   4   0   4      677.49      650.39     15.12 o 
   5   0   4       44.57       44.26      5.35 o 
   6   0   4      125.10      139.40      8.97 o 
  -6   1   4       79.84       77.36      6.64 o 
  -5   1   4       70.38       85.81      9.07 o 
  -4   1   4       42.31       46.41      3.67 o 
  -3   1   4       93.90       99.84      5.30 o 
  -2   1   4      457.09      467.90      9.28 o 
  -1   1   4     1812.32     1857.72     17.42 o 
   0   1   4      877.38      871.06     13.05 o 
   1   1   4      506.06      473.24      8.09 o 
   2   1   4      260.47      286.92     14.67 o 
   3   1   4      347.28      368.39      9.88 o 
   4   1   4       91.54      100.15      6.22 o 
   5   1   4      294.02      277.11     10.38 o 
   6   1   4       84.66       83.19      7.51 o 
  -6   2   4        8.18        5.83      4.83 o 
  -5   2   4       70.73       74.37     11.56 o 
  -4   2   4      258.25      264.58      9.16 o 
  -3   2   4       41.52       43.24      4.08 o 
  -2   2   4      561.10      598.64     11.20 o 
  -1   2   4     4104.79     4310.98     46.08 o 
   0   2   4      277.75      287.54      4.10 o 
   1   2   4      640.17      589.31     13.46 o 
   2   2   4      572.90      592.05     11.63 o 
   3   2   4        0.66        0.67      2.63 o 
   4   2   4        7.35        3.17      3.24 o 
   5   2   4      128.93      123.68     18.17 o 
   6   2   4       46.51       45.67      6.04 o 
  -6   3   4        4.01        4.26      7.62 o 
  -5   3   4       34.55       29.17      4.15 o 
  -4   3   4       29.65       30.75      4.46 o 
  -3   3   4      366.68      355.50     10.66 o 
  -2   3   4      107.45      104.81      4.73 o 
  -1   3   4     1719.22     1818.57     25.75 o 
   0   3   4       51.61       51.45      2.35 o 
   1   3   4     1056.48     1112.58     17.21 o 
   2   3   4     1123.37     1262.13     31.89 o 
   3   3   4        9.60       10.58      3.15 o 
   4   3   4       21.71       23.22      3.96 o 
   5   3   4      107.76       98.10      6.90 o 
   6   3   4       91.71       84.35      7.22 o 
  -5   4   4       39.50       40.14      4.68 o 
  -4   4   4      136.24      135.42      6.96 o 
  -3   4   4      343.11      329.41      9.36 o 
  -2   4   4      460.13      503.18      7.34 o 
  -1   4   4       38.40       47.30      2.70 o 
   0   4   4      189.81      196.99      4.53 o 
   1   4   4      252.85      271.08      6.63 o 
   2   4   4      283.08      309.58      7.82 o 
   3   4   4      214.45      212.33     11.17 o 
   4   4   4       61.38       61.22      5.21 o 
   5   4   4       52.05       49.81      5.39 o 
   6   4   4       24.02       19.30      4.04 o 
  -5   5   4      163.06      147.79     10.94 o 
  -4   5   4      137.02      140.54      7.02 o 
  -3   5   4      164.04      160.04      5.53 o 
  -2   5   4       97.11      104.98      4.66 o 
  -1   5   4      685.92      696.33     10.64 o 
   0   5   4      886.19      871.68     12.03 o 
   1   5   4       50.49       57.55      2.50 o 
   2   5   4      458.59      479.04     10.42 o 
   3   5   4        5.13        5.13      3.32 o 
   4   5   4      116.82      117.77      6.53 o 
   5   5   4      111.18      110.41      7.14 o 
   6   5   4       17.36       24.37      6.23 o 
  -5   6   4       42.21       42.95      7.55 o 
  -4   6   4       56.79       62.65      3.93 o 
  -3   6   4      122.58      124.95      4.63 o 
  -2   6   4      151.26      145.49      5.38 o 
  -1   6   4      331.58      318.96      6.84 o 
   0   6   4       31.92       30.69      2.50 o 
   1   6   4      144.30      153.21      3.95 o 
   2   6   4      156.12      160.02     10.29 o 
   3   6   4      288.23      272.10     12.63 o 
   4   6   4       50.43       50.36      8.37 o 
   5   6   4       60.19       55.98      9.17 o 
  -5   7   4       28.03       29.80      3.84 o 
  -4   7   4       32.70       27.44      3.89 o 
  -3   7   4      335.29      330.28      7.22 o 
  -2   7   4      194.18      185.90      6.49 o 
  -1   7   4       83.91       76.94      3.94 o 
   0   7   4      323.50      318.94      7.72 o 
   1   7   4       37.06       33.42      2.62 o 
   2   7   4       21.79       27.74      5.69 o 
   3   7   4       98.78       92.78      9.90 o 
   4   7   4       86.73       68.04      9.82 o 
   5   7   4        1.99        7.73      4.75 o 
  -5   8   4       26.38       32.95      3.98 o 
  -4   8   4      116.32      111.71      6.13 o 
  -3   8   4        2.72        3.84      2.52 o 
  -2   8   4      317.83      286.11     14.66 o 
  -1   8   4      308.51      310.75      7.52 o 
   0   8   4      160.96      156.20      5.58 o 
   1   8   4      486.07      465.12     13.14 o 
   2   8   4      120.42      121.87      7.25 o 
   3   8   4      100.04       86.93      5.98 o 
   4   8   4       49.05       58.39      9.24 o 
   5   8   4       48.47       49.29      8.62 o 
  -5   9   4      119.53      141.56      9.47 o 
  -4   9   4       27.64       20.83      4.65 o 
  -3   9   4       83.96       83.53      6.12 o 
  -2   9   4      137.80      136.04      5.89 o 
  -1   9   4       33.05       37.03      4.98 o 
   0   9   4       97.26       99.24      7.15 o 
   1   9   4      209.97      196.18     10.03 o 
   2   9   4      141.62      134.53     10.12 o 
   3   9   4      488.32      459.67     11.12 o 
   4   9   4       62.91       66.95      5.41 o 
   5   9   4        0.47        6.34      2.78 o 
  -4  10   4      156.65      163.63     12.56 o 
  -3  10   4       16.76       19.09      4.55 o 
  -2  10   4       53.34       53.14      4.33 o 
  -1  10   4      136.37      124.74      7.81 o 
   0  10   4      111.07      105.63      7.44 o 
   1  10   4      192.41      183.72      9.16 o 
   2  10   4       40.06       36.54      5.47 o 
   3  10   4       36.24       34.16      4.22 o 
   4  10   4       34.05       43.22      6.50 o 
  -4  11   4       25.87       21.01      4.96 o 
  -3  11   4      118.91      110.56     11.05 o 
  -2  11   4        4.89        5.06      4.25 o 
  -1  11   4       68.24       60.89      6.64 o 
   0  11   4      264.31      243.28     11.43 o 
   1  11   4      291.42      276.33     11.18 o 
   2  11   4       56.65       57.45      6.78 o 
   3  11   4      129.58      132.76      9.25 o 
   4  11   4       35.33       41.80      4.22 o 
  -3  12   4        5.72        6.07      6.13 o 
  -2  12   4       81.40       61.12      7.30 o 
  -1  12   4       62.88       68.84      7.32 o 
   0  12   4       36.26       41.50      6.11 o 
   1  12   4       17.90       12.97      4.70 o 
   2  12   4       16.60        5.09      4.34 o 
   3  12   4       70.08       80.40      7.72 o 
  -3  13   4        6.19        9.68      4.77 o 
  -2  13   4       56.64       75.76     10.84 o 
  -1  13   4       11.80       14.19      6.51 o 
   0  13   4       23.68       21.26      5.56 o 
   1  13   4        2.08        3.43      4.05 o 
   2  13   4       36.94       46.31      6.29 o 
   3  13   4       27.37       29.21      7.93 o 
  -2  14   4      124.45      129.08     10.32 o 
  -1  14   4        3.04       10.56      4.97 o 
   0  14   4       27.11       21.96      5.94 o 
   1  14   4       61.55       60.00      7.20 o 
   2  14   4       92.22       85.37      8.20 o 
  -1  15   4       52.51       48.35      7.12 o 
   0  15   4      159.69      140.35     12.35 o 
   1  15   4       58.03       56.16     11.25 o 
  -2 -14   5       25.96       39.03     10.64 o 
  -1 -14   5       31.02       38.33      6.16 o 
   0 -14   5      120.00      119.47      8.72 o 
   1 -14   5      101.82      104.69      8.18 o 
   2 -14   5        8.24       15.35      5.55 o 
  -3 -13   5       25.26       25.19      6.67 o 
  -2 -13   5       39.85       49.70      9.56 o 
  -1 -13   5       19.86       31.24      9.93 o 
   0 -13   5       53.05       61.79      6.59 o 
   1 -13   5       59.74       70.66      6.38 o 
   2 -13   5       23.58       57.02      8.24 o 
   3 -13   5       43.74       64.68      8.79 o 
  -3 -12   5       39.13       68.33      9.58 o 
  -2 -12   5       46.90       55.19      6.24 o 
  -1 -12   5      109.15      107.52      7.65 o 
   0 -12   5      317.73      316.29     13.16 o 
   1 -12   5      219.87      223.63      9.55 o 
   2 -12   5       16.83       14.59      5.49 o 
   3 -12   5        2.00        3.66      4.46 o 
  -4 -11   5       57.27       77.30      6.54 o 
  -3 -11   5       33.35       38.66      5.18 o 
  -2 -11   5       44.50       47.84      5.61 o 
  -1 -11   5       81.23       91.52      6.86 o 
   0 -11   5      165.61      152.35      8.16 o 
   1 -11   5       53.95       57.06      5.56 o 
   2 -11   5       79.02       73.65      9.43 o 
   3 -11   5       89.87       90.85      9.95 o 
   4 -11   5       39.60       38.45      4.51 o 
  -4 -10   5       15.09       14.43      3.48 o 
  -3 -10   5       20.00       17.69      4.12 o 
  -2 -10   5       68.22       61.83      5.97 o 
  -1 -10   5       31.53       35.52      4.80 o 
   0 -10   5      265.50      245.17      9.50 o 
   1 -10   5       17.55       12.46      4.20 o 
   2 -10   5       47.56       47.43      7.82 o 
   3 -10   5       80.16       86.71      6.15 o 
   4 -10   5       12.12       15.27     13.28 o 
  -5  -9   5       51.33       54.07      7.88 o 
  -4  -9   5       32.34       34.76      6.98 o 
  -3  -9   5       41.14       49.00      5.34 o 
  -2  -9   5      168.63      164.92      8.17 o 
  -1  -9   5      239.76      242.90     12.57 o 
   0  -9   5       39.67       46.25      4.97 o 
   1  -9   5       63.94       61.79      5.22 o 
   2  -9   5      360.53      320.93      8.33 o 
   3  -9   5       95.46       94.11      6.18 o 
   4  -9   5       36.13       35.44      7.76 o 
   5  -9   5       36.29       40.69      7.03 o 
  -5  -8   5       14.57       22.21      4.35 o 
  -4  -8   5       43.55       44.86      7.79 o 
  -3  -8   5      112.54      121.76      6.97 o 
  -2  -8   5      167.25      170.98     12.86 o 
  -1  -8   5      417.87      416.90     11.99 o 
   0  -8   5        1.20       -1.99      2.93 o 
   1  -8   5      499.08      482.63      9.38 o 
   2  -8   5      276.68      261.31      6.92 o 
   3  -8   5       15.17       11.76      3.28 o 
   4  -8   5      131.11      134.41      6.30 o 
   5  -8   5       61.28       66.22      7.15 o 
  -5  -7   5       38.77       40.85      4.77 o 
  -4  -7   5       33.59       22.57      5.80 o 
  -3  -7   5      204.43      185.91      8.23 o 
  -2  -7   5       23.17       27.39      4.31 o 
  -1  -7   5      161.05      158.07      4.22 o 
   0  -7   5      469.42      493.20      8.74 o 
   1  -7   5       63.82       66.75      3.59 o 
   2  -7   5      490.03      487.82      9.17 o 
   3  -7   5      261.85      224.25     10.02 o 
   4  -7   5       43.48       39.15      3.76 o 
   5  -7   5       91.51       94.72      8.02 o 
  -5  -6   5       31.29       16.91      5.37 o 
  -4  -6   5      294.82      288.72     14.34 o 
  -3  -6   5      178.49      179.54      9.03 o 
  -2  -6   5      220.87      221.38      6.76 o 
  -1  -6   5      507.37      550.57      9.03 o 
   0  -6   5      241.08      244.53      5.76 o 
   1  -6   5      245.03      243.82      6.42 o 
   2  -6   5      186.01      171.91      4.74 o 
   3  -6   5      132.45      127.77     10.90 o 
   4  -6   5       59.88       45.07      5.38 o 
   5  -6   5       12.53        8.22      4.00 o 
  -6  -5   5       18.80       27.63      4.27 o 
  -5  -5   5        7.90        9.02      2.95 o 
  -4  -5   5      238.34      252.89     16.82 o 
  -3  -5   5      118.60      116.42      4.66 o 
  -2  -5   5      449.59      431.97      8.07 o 
  -1  -5   5      637.36      689.94     12.88 o 
   0  -5   5      983.06     1080.20     14.36 o 
   1  -5   5        4.64        3.65      1.77 o 
   2  -5   5       56.24       51.27      2.67 o 
   3  -5   5      583.67      534.70     10.69 o 
   4  -5   5       74.28       71.35      6.07 o 
   5  -5   5       24.65       28.73      4.93 o 
  -6  -4   5        1.47        4.52      3.45 o 
  -5  -4   5        8.46        7.07      4.47 o 
  -4  -4   5      238.75      237.36      5.98 o 
  -3  -4   5      194.89      199.13      5.91 o 
  -2  -4   5      786.66      792.05     11.71 o 
  -1  -4   5      140.77      148.23      4.29 o 
   0  -4   5      182.61      186.83      6.64 o 
   1  -4   5       32.73       36.80      2.15 o 
   2  -4   5      217.66      224.51      4.60 o 
   3  -4   5       26.09       24.36      3.12 o 
   4  -4   5      357.35      342.24     11.12 o 
   5  -4   5       46.39       43.45      9.53 o 
   6  -4   5       33.55       36.13      5.47 o 
  -6  -3   5        2.27        0.92     11.03 o 
  -5  -3   5       68.46       72.14      8.75 o 
  -4  -3   5      224.54      220.25      5.68 o 
  -3  -3   5       50.70       53.20      2.93 o 
  -2  -3   5      215.90      212.56      5.43 o 
  -1  -3   5     1301.11     1321.63     16.56 o 
   0  -3   5     1032.76     1026.32     13.30 o 
   1  -3   5       19.27       25.07      1.82 o 
   2  -3   5      524.10      551.18      9.36 o 
   3  -3   5       40.82       47.65      3.37 o 
   4  -3   5       54.88       67.37     13.52 o 
   5  -3   5      266.75      255.15     10.34 o 
   6  -3   5        9.92       11.45      3.91 o 
  -6  -2   5       14.17       20.90      4.10 o 
  -5  -2   5      171.37      165.94      7.89 o 
  -4  -2   5       39.23       42.33      3.07 o 
  -3  -2   5      193.32      199.02      4.97 o 
  -2  -2   5      392.21      421.90      6.55 o 
  -1  -2   5      821.01      788.24     10.88 o 
   0  -2   5      347.08      339.52      8.19 o 
   1  -2   5     1360.66     1389.16     14.63 o 
   2  -2   5      316.81      341.88      6.77 o 
   3  -2   5       62.24       61.00      3.29 o 
   4  -2   5      448.05      446.72     12.42 o 
   5  -2   5       10.57       10.34      3.72 o 
   6  -2   5      144.49      154.80      9.77 o 
  -6  -1   5       71.21       68.70      6.17 o 
  -5  -1   5       25.54       20.12      3.80 o 
  -4  -1   5      268.51      256.58      6.97 o 
  -3  -1   5      185.32      179.00      4.70 o 
  -2  -1   5      335.78      342.23      5.72 o 
  -1  -1   5     1418.24     1475.61     17.79 o 
   0  -1   5     1137.28     1108.06     13.51 o 
   1  -1   5       15.33       16.85      1.86 o 
   2  -1   5       65.56       70.02      4.67 o 
   3  -1   5       18.19       22.30      1.76 o 
   4  -1   5      392.58      385.88     11.48 o 
   5  -1   5      144.62      144.33      9.31 o 
   6  -1   5       19.19       23.31      4.73 o 
  -6   0   5        0.69        5.40      4.66 o 
  -5   0   5        9.94       14.00      3.57 o 
  -4   0   5        6.70        8.77      2.58 o 
  -3   0   5      222.78      220.94      5.81 o 
  -2   0   5       50.48       55.80      2.74 o 
  -1   0   5        5.97        5.90      0.96 o 
   0   0   5        0.04       -1.31      1.31 o 
   1   0   5        0.05        2.40      1.53 o 
   2   0   5      245.45      278.55      5.51 o 
   3   0   5       29.98       36.07      4.17 o 
   4   0   5       94.77       94.11      8.06 o 
   5   0   5      220.48      221.02      9.48 o 
   6   0   5        1.72        3.16      3.16 o 
  -6   1   5       71.22       69.02      8.57 o 
  -5   1   5       25.51       26.99      5.31 o 
  -4   1   5      268.10      263.66      7.24 o 
  -3   1   5      185.28      181.40      6.61 o 
  -2   1   5      336.19      343.35      7.69 o 
  -1   1   5     1418.44     1495.12     21.12 o 
   0   1   5     1138.01     1147.96     16.59 o 
   1   1   5       15.24       16.91      1.76 o 
   2   1   5       65.44       69.11      4.29 o 
   3   1   5       18.30       19.64      3.73 o 
   4   1   5      391.91      376.85     11.23 o 
   5   1   5      144.15      140.22      8.11 o 
   6   1   5       19.18       20.04      6.18 o 
  -6   2   5       14.13       12.06      4.95 o 
  -5   2   5      170.87      158.84      7.74 o 
  -4   2   5       39.45       47.09      4.68 o 
  -3   2   5      193.84      202.11     10.35 o 
  -2   2   5      392.71      399.99     15.93 o 
  -1   2   5      820.83      792.70     10.27 o 
   0   2   5      347.61      334.19      4.41 o 
   1   2   5     1360.75     1393.83     20.90 o 
   2   2   5      317.02      338.05      8.57 o 
   3   2   5       62.13       62.58      4.82 o 
   4   2   5      447.71      410.18     27.52 o 
   5   2   5       10.60       12.76      3.73 o 
   6   2   5      144.32      154.77     23.10 o 
  -6   3   5        2.29        6.77      4.33 o 
  -5   3   5       68.67       67.21      7.91 o 
  -4   3   5      224.24      206.29      9.86 o 
  -3   3   5       50.85       55.47      4.41 o 
  -2   3   5      215.82      212.81      4.28 o 
  -1   3   5     1301.73     1355.83     16.51 o 
   0   3   5     1032.39     1047.29     13.22 o 
   1   3   5       19.21       26.55      2.73 o 
   2   3   5      524.16      550.64     11.46 o 
   3   3   5       40.66       46.19      4.49 o 
   4   3   5       54.71       48.46      5.01 o 
   5   3   5      266.54      243.58     15.55 o 
   6   3   5        9.95       12.92      4.15 o 
  -5   4   5        8.43        5.99      2.63 o 
  -4   4   5      239.00      224.59      9.79 o 
  -3   4   5      195.01      193.05      9.90 o 
  -2   4   5      785.28      782.36      9.91 o 
  -1   4   5      140.52      147.84      4.20 o 
   0   4   5      182.65      184.90      5.23 o 
   1   4   5       32.87       38.69      3.17 o 
   2   4   5      217.72      219.32      7.04 o 
   3   4   5       26.16       29.04      4.25 o 
   4   4   5      357.98      339.55     10.59 o 
   5   4   5       46.44       51.31      5.47 o 
   6   4   5       33.59       28.28      4.86 o 
  -5   5   5        7.89       11.90      4.86 o 
  -4   5   5      238.57      238.56      8.88 o 
  -3   5   5      118.68      115.68      4.25 o 
  -2   5   5      449.70      419.01      8.29 o 
  -1   5   5      637.44      728.19     10.93 o 
   0   5   5      982.76     1092.55     14.56 o 
   1   5   5        4.60        2.92      1.59 o 
   2   5   5       56.15       50.88      3.99 o 
   3   5   5      582.78      573.98     12.95 o 
   4   5   5       74.40       72.17      5.60 o 
   5   5   5       24.66       23.34      4.04 o 
  -5   6   5       31.23       47.97     13.33 o 
  -4   6   5      294.70      293.46      6.96 o 
  -3   6   5      177.99      161.09      5.04 o 
  -2   6   5      221.05      225.85      6.33 o 
  -1   6   5      506.96      564.02      9.69 o 
   0   6   5      241.09      252.37      5.90 o 
   1   6   5      245.49      240.56      5.10 o 
   2   6   5      186.34      162.86      6.92 o 
   3   6   5      132.24      117.29      6.28 o 
   4   6   5       59.84       44.23      7.93 o 
   5   6   5       12.57       18.29      6.04 o 
  -5   7   5       38.86       51.54     10.71 o 
  -4   7   5       33.70       36.19      3.36 o 
  -3   7   5      204.73      195.79      6.61 o 
  -2   7   5       23.39       25.15      3.32 o 
  -1   7   5      161.03      159.13      5.43 o 
   0   7   5      469.17      487.65      8.95 o 
   1   7   5       63.88       70.95      3.59 o 
   2   7   5      489.88      478.30     14.73 o 
   3   7   5      261.67      197.90     13.15 o 
   4   7   5       43.41       36.30      7.79 o 
   5   7   5       91.48       69.51      9.84 o 
  -5   8   5       14.65       13.56      7.15 o 
  -4   8   5       43.62       42.26      3.63 o 
  -3   8   5      112.38      112.90      5.51 o 
  -2   8   5      167.37      168.42      6.21 o 
  -1   8   5      418.15      414.95      8.82 o 
   0   8   5        1.17        2.67      2.44 o 
   1   8   5      499.03      495.04     13.60 o 
   2   8   5      276.95      270.19      7.86 o 
   3   8   5       14.95       12.07      3.09 o 
   4   8   5      130.92      142.03     11.00 o 
   5   8   5       61.31       58.16      9.48 o 
  -5   9   5       51.50       52.31      6.07 o 
  -4   9   5       32.34       31.89      5.02 o 
  -3   9   5       41.26       51.17      4.36 o 
  -2   9   5      169.04      162.92      6.21 o 
  -1   9   5      239.43      242.36      6.96 o 
   0   9   5       39.74       46.68      5.80 o 
   1   9   5       63.78       53.30      5.99 o 
   2   9   5      360.73      341.25     11.76 o 
   3   9   5       95.73       84.54      6.74 o 
   4   9   5       35.97       35.13      4.69 o 
   5   9   5       36.49       40.12      6.46 o 
  -4  10   5       15.11       11.52      6.61 o 
  -3  10   5       20.02       25.68      3.68 o 
  -2  10   5       68.29       68.59      5.71 o 
  -1  10   5       31.42       34.83      5.48 o 
   0  10   5      266.36      239.28     10.04 o 
   1  10   5       17.56       17.78      4.78 o 
   2  10   5       47.25       46.35      5.88 o 
   3  10   5       79.83       91.18      6.49 o 
   4  10   5       12.04       18.94      3.73 o 
  -4  11   5       57.38       52.18     10.93 o 
  -3  11   5       33.32       38.11      5.57 o 
  -2  11   5       44.36       43.72      6.06 o 
  -1  11   5       81.26       80.66      7.22 o 
   0  11   5      165.99      141.14      8.69 o 
   1  11   5       53.95       58.53      6.52 o 
   2  11   5       79.01       93.03     11.06 o 
   3  11   5       89.83       90.03      8.02 o 
   4  11   5       39.59       35.46      4.38 o 
  -3  12   5       38.92       44.48      9.11 o 
  -2  12   5       46.85       51.80      6.49 o 
  -1  12   5      108.89       94.83      8.07 o 
   0  12   5      317.40      280.13     11.87 o 
   1  12   5      219.62      202.47     12.19 o 
   2  12   5       16.87       15.52      4.78 o 
   3  12   5        1.96        4.63      8.13 o 
  -3  13   5       25.10       21.65      8.84 o 
  -2  13   5       39.91       37.31      7.35 o 
  -1  13   5       19.95       17.71      5.47 o 
   0  13   5       52.89       61.67      7.27 o 
   1  13   5       59.83       56.51      7.13 o 
   2  13   5       23.57       24.94      7.84 o 
   3  13   5       43.79       52.37      6.45 o 
  -2  14   5       25.93       33.04     10.68 o 
  -1  14   5       30.89       29.60      6.16 o 
   0  14   5      119.62      107.76     10.14 o 
   1  14   5      101.68       88.81     11.39 o 
   2  14   5        8.25       11.42      4.57 o 
   0  15   5        0.09        0.75      4.66 o 
  -2 -14   6        5.15       16.27      5.51 o 
  -1 -14   6      134.54      151.85      9.85 o 
   0 -14   6       25.77       29.48      8.30 o 
   1 -14   6        1.29       11.21      4.91 o 
  -3 -13   6       16.53       39.08      7.37 o 
  -2 -13   6       77.32       95.77      8.26 o 
  -1 -13   6      130.03      151.38     15.89 o 
   0 -13   6      117.22      132.91     22.90 o 
   1 -13   6       13.25       15.47      3.59 o 
   2 -13   6       49.56       54.97      8.27 o 
  -3 -12   6      207.69      228.62     31.59 o 
  -2 -12   6       29.89       27.24      5.91 o 
  -1 -12   6       29.50       28.09      4.97 o 
   0 -12   6      309.46      293.16     11.22 o 
   1 -12   6        3.60       10.29      3.69 o 
   2 -12   6       12.15       32.45      6.74 o 
   3 -12   6        7.98       18.85      6.07 o 
  -4 -11   6       10.15       12.16      3.19 o 
  -3 -11   6       37.64       55.07      5.81 o 
  -2 -11   6        3.49        3.10      3.49 o 
  -1 -11   6       24.49       32.25      4.86 o 
   0 -11   6      160.66      162.64      8.35 o 
   1 -11   6      103.65      113.99      7.04 o 
   2 -11   6        0.70        0.30      4.65 o 
   3 -11   6      160.17      172.25     12.18 o 
   4 -11   6       45.54       53.71     12.13 o 
  -4 -10   6        1.63        4.38      5.22 o 
  -3 -10   6      115.85      108.40     12.18 o 
  -2 -10   6       96.36      111.26      7.38 o 
  -1 -10   6       87.85       78.56      6.31 o 
   0 -10   6      107.51      103.23      6.72 o 
   1 -10   6      140.13      141.25      7.47 o 
   2 -10   6       41.77       40.47      7.61 o 
   3 -10   6       11.85       12.44      3.37 o 
   4 -10   6       23.86       26.86      4.03 o 
  -5  -9   6        8.21       15.28      6.40 o 
  -4  -9   6       14.31       22.69      5.92 o 
  -3  -9   6       18.49       24.82      4.48 o 
  -2  -9   6       78.37       67.20      5.90 o 
  -1  -9   6        7.41        6.32      3.97 o 
   0  -9   6       64.24       67.26     10.93 o 
   1  -9   6      152.56      156.60      7.50 o 
   2  -9   6      111.82      126.01     14.78 o 
   3  -9   6      192.48      174.82      9.44 o 
   4  -9   6       38.38       45.64      7.17 o 
  -5  -8   6       29.32       37.14      6.75 o 
  -4  -8   6       65.28       68.37      8.87 o 
  -3  -8   6      136.78      130.83      7.70 o 
  -2  -8   6      553.80      504.14     37.83 o 
  -1  -8   6      125.95      123.22      6.96 o 
   0  -8   6        5.71        2.57      3.11 o 
   1  -8   6      372.81      366.69      8.16 o 
   2  -8   6      448.68      417.45      8.92 o 
   3  -8   6       36.24       41.35      4.69 o 
   4  -8   6      136.63      135.88      6.21 o 
   5  -8   6        2.76        4.85      6.70 o 
  -5  -7   6       37.55       29.20      6.52 o 
  -4  -7   6        0.30        1.55      3.80 o 
  -3  -7   6       79.53       74.28      5.95 o 
  -2  -7   6       86.64       82.65      5.96 o 
  -1  -7   6       35.36       30.58      2.52 o 
   0  -7   6      122.79      117.31      7.19 o 
   1  -7   6      215.20      201.28      6.01 o 
   2  -7   6      421.17      409.37      8.52 o 
   3  -7   6      118.51      109.38      5.40 o 
   4  -7   6       11.96       10.49      8.66 o 
   5  -7   6       64.31       73.48      7.19 o 
  -5  -6   6       56.52       56.31      7.66 o 
  -4  -6   6       17.97       13.36      5.31 o 
  -3  -6   6      166.91      159.18      7.88 o 
  -2  -6   6      462.08      447.19     11.16 o 
  -1  -6   6       80.73       75.48      3.66 o 
   0  -6   6      185.21      172.51      5.22 o 
   1  -6   6       58.35       59.12      3.39 o 
   2  -6   6       44.49       43.51      2.95 o 
   3  -6   6       55.09       54.98      4.14 o 
   4  -6   6       35.69       36.85      9.28 o 
   5  -6   6       34.02       37.15      5.50 o 
  -5  -5   6       83.24       82.22      8.47 o 
  -4  -5   6      262.02      248.58      7.05 o 
  -3  -5   6       43.06       42.56      3.43 o 
  -2  -5   6      322.66      312.01      8.39 o 
  -1  -5   6      273.27      261.69      6.05 o 
   0  -5   6      367.31      394.00      7.47 o 
   1  -5   6      740.70      752.63     11.39 o 
   2  -5   6       77.30       76.94      3.36 o 
   3  -5   6      197.17      181.97      6.27 o 
   4  -5   6       19.74       13.53      4.39 o 
   5  -5   6       76.99       80.93      7.34 o 
  -6  -4   6       22.39       24.52      6.90 o 
  -5  -4   6       20.62       20.15      2.83 o 
  -4  -4   6      438.57      409.13     13.47 o 
  -3  -4   6       65.09       60.65      3.78 o 
  -2  -4   6      552.51      550.41      9.58 o 
  -1  -4   6      588.33      619.10      9.79 o 
   0  -4   6      593.08      616.60      9.57 o 
   1  -4   6     1334.15     1433.73     15.78 o 
   2  -4   6       64.97       69.24      3.04 o 
   3  -4   6      533.00      479.11     16.17 o 
   4  -4   6      192.19      188.96     11.08 o 
   5  -4   6       13.67       20.74      4.18 o 
   6  -4   6       56.48       61.10      7.50 o 
  -6  -3   6        9.66        6.28      5.75 o 
  -5  -3   6       18.88       26.36      5.57 o 
  -4  -3   6      509.22      458.07     18.35 o 
  -3  -3   6       74.06       77.70      4.80 o 
  -2  -3   6      252.02      261.58      6.21 o 
  -1  -3   6      250.08      256.70      5.68 o 
   0  -3   6      761.62      795.88     11.22 o 
   1  -3   6      519.85      563.09      7.71 o 
   2  -3   6       90.81      103.72      4.31 o 
   3  -3   6      129.39      130.03      5.17 o 
   4  -3   6       70.50       72.10      6.06 o 
   5  -3   6       12.97        6.53      4.40 o 
   6  -3   6       36.27       43.55      7.24 o 
  -6  -2   6        7.72        7.98      5.39 o 
  -5  -2   6       51.52       54.07      5.47 o 
  -4  -2   6      111.80      116.35      5.08 o 
  -3  -2   6       72.51       73.22      3.32 o 
  -2  -2   6     1475.73     1524.83     19.44 o 
  -1  -2   6      150.57      154.32      4.52 o 
   0  -2   6      743.33      760.93     10.69 o 
   1  -2   6     1265.70     1381.12     17.21 o 
   2  -2   6      625.62      690.37     12.83 o 
   3  -2   6      249.45      240.30      6.18 o 
   4  -2   6      176.53      168.13      7.96 o 
   5  -2   6       52.29       45.79      5.69 o 
   6  -2   6       26.41       27.09      5.21 o 
  -6  -1   6        7.86        2.25      4.34 o 
  -5  -1   6       79.15       83.14      6.26 o 
  -4  -1   6       64.82       70.06      4.12 o 
  -3  -1   6      361.43      356.42      7.60 o 
  -2  -1   6      374.50      385.58      6.30 o 
  -1  -1   6      318.44      315.45      7.44 o 
   0  -1   6     1131.62     1114.98     13.70 o 
   1  -1   6      842.05      858.87     11.64 o 
   2  -1   6      147.14      138.97      4.44 o 
   3  -1   6       55.56       62.61      8.37 o 
   4  -1   6      208.00      204.15      8.47 o 
   5  -1   6       90.64       99.56      7.34 o 
   6  -1   6       11.98        4.88      7.26 o 
  -6   0   6      106.77      107.05     10.83 o 
  -5   0   6       73.98       62.73      7.65 o 
  -4   0   6       52.71       50.11      3.72 o 
  -3   0   6        8.52        5.01      2.12 o 
  -2   0   6       13.87       18.93      2.02 o 
  -1   0   6        0.46        0.06      1.88 o 
   0   0   6        0.05       -1.21      1.32 o 
   1   0   6     1601.48     1678.56     19.94 o 
   2   0   6       16.11       14.62      1.99 o 
   3   0   6      136.90      147.17      6.89 o 
   4   0   6     1936.61     2021.58     45.23 o 
   5   0   6      134.58      142.70      9.22 o 
   6   0   6        1.49        8.17      3.56 o 
  -6   1   6        7.85       18.71      5.23 o 
  -5   1   6       78.99       95.61      9.62 o 
  -4   1   6       64.90       66.71      4.17 o 
  -3   1   6      361.02      371.31      7.80 o 
  -2   1   6      374.21      387.71      8.17 o 
  -1   1   6      318.31      304.52      6.38 o 
   0   1   6     1130.22     1118.02     13.91 o 
   1   1   6      843.15      844.87     12.99 o 
   2   1   6      147.50      146.96      4.05 o 
   3   1   6       55.59       60.43      4.94 o 
   4   1   6      207.35      198.20      8.22 o 
   5   1   6       90.47       89.78      7.01 o 
   6   1   6       12.01        7.72      3.98 o 
  -6   2   6        7.68        6.94      4.61 o 
  -5   2   6       51.36       67.85      8.56 o 
  -4   2   6      111.86      121.67      6.42 o 
  -3   2   6       72.39       74.05      4.58 o 
  -2   2   6     1476.38     1535.30     15.76 o 
  -1   2   6      150.33      161.44      8.24 o 
   0   2   6      743.09      759.15     25.03 o 
   1   2   6     1267.55     1360.17     16.88 o 
   2   2   6      625.87      680.47     25.04 o 
   3   2   6      249.64      241.49     12.32 o 
   4   2   6      176.38      173.99      7.81 o 
   5   2   6       52.34       47.44      5.55 o 
   6   2   6       26.53       25.43      5.46 o 
  -6   3   6        9.73       11.16      4.68 o 
  -5   3   6       18.83       17.81      5.31 o 
  -4   3   6      509.52      476.00     12.25 o 
  -3   3   6       74.12       80.75      4.92 o 
  -2   3   6      251.86      254.46      4.66 o 
  -1   3   6      249.91      245.55      5.00 o 
   0   3   6      761.81      795.90      8.91 o 
   1   3   6      519.16      553.28     12.13 o 
   2   3   6       90.32      105.44      3.54 o 
   3   3   6      129.37      127.86      6.52 o 
   4   3   6       70.26       70.57      5.74 o 
   5   3   6       12.93       13.25      3.93 o 
   6   3   6       36.11       44.05      5.57 o 
  -5   4   6       20.56       19.57      5.29 o 
  -4   4   6      439.22      409.10     11.47 o 
  -3   4   6       64.95       60.36      3.20 o 
  -2   4   6      551.97      571.37     14.67 o 
  -1   4   6      588.41      618.96      9.53 o 
   0   4   6      592.76      619.75     14.26 o 
   1   4   6     1333.65     1418.32     22.21 o 
   2   4   6       65.26       69.11      4.51 o 
   3   4   6      532.80      458.03     42.33 o 
   4   4   6      192.14      189.37      8.79 o 
   5   4   6       13.74       24.08      4.82 o 
   6   4   6       56.43       56.12      6.03 o 
  -5   5   6       82.90       99.64     10.40 o 
  -4   5   6      262.09      266.24      9.32 o 
  -3   5   6       43.23       37.88      2.97 o 
  -2   5   6      322.24      325.48      7.20 o 
  -1   5   6      273.32      262.09      6.04 o 
   0   5   6      367.72      385.51      7.32 o 
   1   5   6      741.01      752.25     16.54 o 
   2   5   6       76.95       78.16      5.61 o 
   3   5   6      196.95      174.76      9.39 o 
   4   5   6       19.59       23.39      4.08 o 
   5   5   6       77.00       74.07      9.42 o 
  -5   6   6       56.58       57.21      8.35 o 
  -4   6   6       17.90       18.59      3.03 o 
  -3   6   6      167.20      158.65      5.00 o 
  -2   6   6      462.19      438.84      9.05 o 
  -1   6   6       80.75       81.58      3.95 o 
   0   6   6      185.27      182.24      6.28 o 
   1   6   6       58.33       62.14      3.00 o 
   2   6   6       44.58       49.49      4.18 o 
   3   6   6       55.07       57.17     11.32 o 
   4   6   6       35.63       34.40      7.15 o 
   5   6   6       33.94       40.92      7.63 o 
  -5   7   6       37.50       33.19      4.07 o 
  -4   7   6        0.31        2.12      2.31 o 
  -3   7   6       79.41       76.21      4.66 o 
  -2   7   6       86.58       88.63      4.72 o 
  -1   7   6       35.35       33.24      4.35 o 
   0   7   6      122.57      117.11      4.62 o 
   1   7   6      215.09      206.42      6.01 o 
   2   7   6      420.96      420.82      7.64 o 
   3   7   6      118.36      110.51     10.77 o 
   4   7   6       12.00       11.07      5.92 o 
   5   7   6       64.16       58.75      9.05 o 
  -5   8   6       29.37       29.58      5.30 o 
  -4   8   6       65.35       78.16      6.75 o 
  -3   8   6      136.84      127.86      5.70 o 
  -2   8   6      553.55      510.33     10.45 o 
  -1   8   6      125.67      129.50      5.34 o 
   0   8   6        5.69        6.01      2.46 o 
   1   8   6      372.99      376.14      9.24 o 
   2   8   6      448.49      418.24      9.77 o 
   3   8   6       35.93       35.01      4.04 o 
   4   8   6      136.76      120.50     12.62 o 
   5   8   6        2.81        8.15      4.82 o 
  -5   9   6        8.23        9.74      7.18 o 
  -4   9   6       14.18       19.60      4.41 o 
  -3   9   6       18.48       26.44      3.52 o 
  -2   9   6       78.28       72.94      4.71 o 
  -1   9   6        7.41        7.20      2.68 o 
   0   9   6       64.11       65.91      9.06 o 
   1   9   6      152.41      141.78     11.48 o 
   2   9   6      111.84      111.43      5.81 o 
   3   9   6      192.47      183.00      7.15 o 
   4   9   6       38.31       42.61      4.41 o 
  -4  10   6        1.63       -0.38      3.04 o 
  -3  10   6      115.85      110.75     12.49 o 
  -2  10   6       96.28       96.56      6.15 o 
  -1  10   6       87.93       83.86     11.84 o 
   0  10   6      107.37      104.84      7.43 o 
   1  10   6      140.06      137.90     15.48 o 
   2  10   6       41.77       41.61      6.04 o 
   3  10   6       11.86       13.81      3.53 o 
   4  10   6       23.96       29.24      3.68 o 
  -4  11   6       10.08       11.80      7.80 o 
  -3  11   6       37.68       40.00      5.12 o 
  -2  11   6        3.56       -2.43      3.73 o 
  -1  11   6       24.34       32.08      5.57 o 
   0  11   6      161.19      160.11      9.23 o 
   1  11   6      103.70       94.89     10.80 o 
   2  11   6        0.70       -0.02      3.64 o 
   3  11   6      160.35      148.26      9.98 o 
   4  11   6       45.39       61.06     12.69 o 
  -3  12   6      207.38      230.21     16.92 o 
  -2  12   6       30.03       29.71      5.73 o 
  -1  12   6       29.53       30.04      5.51 o 
   0  12   6      309.54      290.94     28.83 o 
   1  12   6        3.61        3.64      4.62 o 
   2  12   6       12.12       22.08      5.31 o 
   3  12   6        7.98       11.83      4.03 o 
  -3  13   6       16.42       25.11      9.15 o 
  -2  13   6       77.17       86.35      7.98 o 
  -1  13   6      129.75      130.21     13.40 o 
   0  13   6      117.23      105.07      8.80 o 
   1  13   6       13.18       12.29      4.65 o 
   2  13   6       49.41       49.49      7.57 o 
  -2  14   6        5.22        1.48      8.13 o 
  -1  14   6      134.56      137.53     10.17 o 
   0  14   6       25.86       27.28      6.11 o 
   1  14   6        1.30       15.50     16.00 o 
   2  14   6       73.35       94.94      8.79 o 
  -1 -14   7       19.53       27.73      8.16 o 
   0 -14   7        0.10        6.59      4.18 o 
   1 -14   7       30.31       54.79      8.62 o 
  -2 -13   7       43.00       57.15      9.44 o 
  -1 -13   7       43.98       61.59      8.47 o 
   0 -13   7        2.29       11.19      4.53 o 
   1 -13   7       28.52       40.33      4.99 o 
   2 -13   7       18.75       30.25      6.04 o 
  -3 -12   7      110.75      114.13      8.08 o 
  -2 -12   7       67.02       76.06      7.30 o 
  -1 -12   7       54.51       57.14      6.45 o 
   0 -12   7      133.65      151.99     10.30 o 
   1 -12   7       59.67       62.41      6.05 o 
   2 -12   7       12.46       22.03      6.45 o 
   3 -12   7       69.06       75.54      9.27 o 
  -4 -11   7       50.31       56.64      8.71 o 
  -3 -11   7       52.27       52.07      9.85 o 
  -2 -11   7       40.26       34.63      5.38 o 
  -1 -11   7       60.59       52.96      6.05 o 
   0 -11   7      113.29      120.94      7.78 o 
   1 -11   7        1.71        5.67      3.41 o 
   2 -11   7       20.76       12.54      5.61 o 
   3 -11   7        8.49       15.54      5.22 o 
  -4 -10   7       60.26       85.09     10.13 o 
  -3 -10   7      145.63      150.80      8.73 o 
  -2 -10   7       22.46       29.51      7.97 o 
  -1 -10   7      586.90      513.19     14.32 o 
   0 -10   7      135.95      144.14      7.83 o 
   1 -10   7        1.40        5.04      5.49 o 
   2 -10   7      121.39      126.58     11.11 o 
   3 -10   7       55.47       55.86      5.43 o 
   4 -10   7       12.34       10.03      4.31 o 
  -4  -9   7      133.38      153.31     12.78 o 
  -3  -9   7      112.13      119.26      9.37 o 
  -2  -9   7       30.56       29.37      4.74 o 
  -1  -9   7       41.89       35.05      4.85 o 
   0  -9   7      188.15      174.48      8.23 o 
   1  -9   7       50.48       53.52      5.00 o 
   2  -9   7      349.96      321.08     10.25 o 
   3  -9   7      105.05      101.10      9.53 o 
   4  -9   7       81.38       86.68      9.36 o 
  -5  -8   7        9.27       15.08      5.26 o 
  -4  -8   7        7.53       16.12      5.37 o 
  -3  -8   7       69.88       78.17      6.39 o 
  -2  -8   7      181.38      170.09      8.41 o 
  -1  -8   7       75.88       77.70      6.01 o 
   0  -8   7      335.13      337.08      7.68 o 
   1  -8   7      136.03      132.64      5.36 o 
   2  -8   7      740.73      730.55     28.89 o 
   3  -8   7       41.51       31.29      5.43 o 
   4  -8   7        6.30        5.64      3.56 o 
   5  -8   7       60.52       68.54      7.36 o 
  -5  -7   7       25.30       28.46      6.35 o 
  -4  -7   7       13.88        2.77      4.65 o 
  -3  -7   7       24.82       25.19      4.45 o 
  -2  -7   7       49.45       50.85      5.33 o 
  -1  -7   7      372.40      353.68      7.99 o 
   0  -7   7      356.09      353.09      8.95 o 
   1  -7   7       27.19       24.89      2.99 o 
   2  -7   7      919.57      848.89     31.62 o 
   3  -7   7      276.12      257.61      7.76 o 
   4  -7   7       31.79       38.40      7.12 o 
   5  -7   7       86.14       87.99      7.98 o 
  -5  -6   7       22.28       18.96      5.25 o 
  -4  -6   7      124.03      138.29      7.51 o 
  -3  -6   7      118.61      121.00      6.88 o 
  -2  -6   7       16.38       23.04      3.38 o 
  -1  -6   7       42.07       48.42      4.59 o 
   0  -6   7        0.09       -0.71      1.97 o 
   1  -6   7       92.65       93.39      4.17 o 
   2  -6   7      668.24      613.44      9.50 o 
   3  -6   7       73.36       63.06      4.39 o 
   4  -6   7       93.64       78.58      6.77 o 
   5  -6   7        7.54        5.55      3.77 o 
  -5  -5   7      172.44      181.46     11.86 o 
  -4  -5   7       91.35       87.48      5.21 o 
  -3  -5   7     1080.41     1041.94     15.85 o 
  -2  -5   7      209.60      197.92      6.02 o 
  -1  -5   7       65.15       63.00      3.42 o 
   0  -5   7      351.96      351.94      7.34 o 
   1  -5   7       49.90       46.94      3.13 o 
   2  -5   7      300.26      295.48      6.07 o 
   3  -5   7       11.29       10.93      2.81 o 
   4  -5   7       98.17      100.85      7.25 o 
   5  -5   7        2.12       -1.65      3.01 o 
  -5  -4   7       13.63       14.43      3.18 o 
  -4  -4   7       44.43       38.94      3.67 o 
  -3  -4   7      223.21      212.13      6.52 o 
  -2  -4   7      335.02      337.49      7.49 o 
  -1  -4   7     1803.39     1958.15     23.81 o 
   0  -4   7       24.76       22.55      2.45 o 
   1  -4   7      496.26      523.90      8.11 o 
   2  -4   7       17.24       18.78      3.32 o 
   3  -4   7        8.80        4.47      3.45 o 
   4  -4   7      219.39      194.44      8.91 o 
   5  -4   7       57.46       74.22      6.97 o 
  -5  -3   7      224.28      220.20     12.19 o 
  -4  -3   7       77.40       83.05      3.92 o 
  -3  -3   7       20.48       23.80      3.02 o 
  -2  -3   7      767.13      777.68     12.18 o 
  -1  -3   7      108.26      116.38      4.48 o 
   0  -3   7      178.79      192.95      5.16 o 
   1  -3   7        4.07        4.09      1.93 o 
   2  -3   7      139.64      151.48      5.20 o 
   3  -3   7      364.25      368.74      8.26 o 
   4  -3   7       68.32       64.08      5.96 o 
   5  -3   7        8.64        8.66      3.99 o 
  -5  -2   7       69.00       76.26      8.66 o 
  -4  -2   7       71.35       71.18      4.23 o 
  -3  -2   7       74.96       72.64      3.47 o 
  -2  -2   7       58.94       58.16      3.43 o 
  -1  -2   7       60.81       62.96      3.24 o 
   0  -2   7      632.06      659.29      8.46 o 
   1  -2   7      462.62      479.99      8.18 o 
   2  -2   7       29.85       33.47      2.91 o 
   3  -2   7      289.77      278.19      9.33 o 
   4  -2   7      429.51      425.41     12.50 o 
   5  -2   7       36.89       48.35      5.83 o 
   6  -2   7       81.22       86.97      8.30 o 
  -5  -1   7       10.69       12.64      4.84 o 
  -4  -1   7       22.50       18.82      2.76 o 
  -3  -1   7      133.68      137.04      8.31 o 
  -2  -1   7      534.05      530.50     11.32 o 
  -1  -1   7      826.38      865.17     14.91 o 
   0  -1   7      250.02      236.91      5.28 o 
   1  -1   7       63.14       65.88      3.08 o 
   2  -1   7      169.06      170.67      5.10 o 
   3  -1   7      112.50      102.86      6.25 o 
   4  -1   7      127.85      126.75      7.29 o 
   5  -1   7       69.88       62.72      6.43 o 
   6  -1   7       10.43       16.14      5.01 o 
  -5   0   7        5.80       10.02      4.39 o 
  -4   0   7       25.03       31.12      3.18 o 
  -3   0   7       85.69       88.17      4.19 o 
  -2   0   7      680.03      680.81     10.29 o 
  -1   0   7      474.00      526.02     10.71 o 
   0   0   7      219.42      164.26      4.07 o 
   1   0   7        9.82       13.99      2.01 o 
   2   0   7        1.78        0.47      1.77 o 
   3   0   7      759.82      750.24     20.57 o 
   4   0   7       46.93       44.32      5.02 o 
   5   0   7        8.31        6.62      3.76 o 
   6   0   7        9.04        3.77      4.07 o 
  -5   1   7       10.69        8.02      4.56 o 
  -4   1   7       22.46       16.79      4.14 o 
  -3   1   7      133.80      129.99      6.02 o 
  -2   1   7      534.31      529.30      6.62 o 
  -1   1   7      826.53      859.88     13.75 o 
   0   1   7      249.24      235.24     11.30 o 
   1   1   7       63.00       66.68      3.07 o 
   2   1   7      169.40      177.82      4.75 o 
   3   1   7      112.76      116.42      6.37 o 
   4   1   7      127.54      125.12      7.16 o 
   5   1   7       69.60       74.14      6.64 o 
   6   1   7       10.43        2.98      4.08 o 
  -6   2   7        4.96       11.60      4.84 o 
  -5   2   7       69.01       75.04      6.69 o 
  -4   2   7       71.55       65.47      5.39 o 
  -3   2   7       74.59       75.68      4.53 o 
  -2   2   7       59.13       58.08      2.24 o 
  -1   2   7       60.78       74.88      9.67 o 
   0   2   7      631.39      700.53     12.10 o 
   1   2   7      462.69      459.99      7.87 o 
   2   2   7       29.70       24.34      2.43 o 
   3   2   7      290.19      273.11     33.71 o 
   4   2   7      430.17      400.54     26.83 o 
   5   2   7       36.89       42.17      8.35 o 
   6   2   7       81.18       89.56      7.99 o 
  -6   3   7       16.31       19.98      5.03 o 
  -5   3   7      223.99      229.78      9.42 o 
  -4   3   7       77.11       85.06      8.71 o 
  -3   3   7       20.46       20.72      2.26 o 
  -2   3   7      767.63      794.42     11.51 o 
  -1   3   7      108.57      114.55      5.64 o 
   0   3   7      178.86      174.44      5.07 o 
   1   3   7        4.06       -1.89      2.18 o 
   2   3   7      139.54      146.50      9.04 o 
   3   3   7      363.69      353.02     10.43 o 
   4   3   7       68.00       61.72      5.58 o 
   5   3   7        8.73        9.36      4.05 o 
  -5   4   7       13.61       19.31      5.05 o 
  -4   4   7       44.50       42.43      4.36 o 
  -3   4   7      223.18      222.98      5.14 o 
  -2   4   7      336.00      336.01      8.84 o 
  -1   4   7     1801.16     1930.70     24.30 o 
   0   4   7       24.72       22.32      2.31 o 
   1   4   7      496.51      517.39     11.13 o 
   2   4   7       17.29       19.97      2.29 o 
   3   4   7        8.85        9.14      3.50 o 
   4   4   7      219.43      210.71      8.68 o 
   5   4   7       57.30       61.61      6.34 o 
  -5   5   7      172.18      172.78     14.76 o 
  -4   5   7       91.21       92.64      4.92 o 
  -3   5   7     1079.40     1047.83     15.49 o 
  -2   5   7      209.35      208.19      5.86 o 
  -1   5   7       65.16       64.29      3.43 o 
   0   5   7      352.15      348.40      7.06 o 
   1   5   7       50.10       52.64      2.80 o 
   2   5   7      300.71      292.46      8.83 o 
   3   5   7       11.47        6.20      3.22 o 
   4   5   7       97.96      101.41      6.62 o 
   5   5   7        2.12        2.88      3.71 o 
  -5   6   7       22.26       30.65      4.79 o 
  -4   6   7      123.87      137.83      5.75 o 
  -3   6   7      118.71      112.66      6.51 o 
  -2   6   7       16.28       24.78      3.94 o 
  -1   6   7       41.98       51.71      3.47 o 
   0   6   7        0.09        0.97      2.11 o 
   1   6   7       92.84       93.67      3.60 o 
   2   6   7      667.36      637.75     13.76 o 
   3   6   7       73.31       64.57      5.15 o 
   4   6   7       93.53       82.35      6.17 o 
   5   6   7        7.45       15.78      6.87 o 
  -5   7   7       25.32       42.73      4.43 o 
  -4   7   7       13.73       11.97      4.98 o 
  -3   7   7       24.88       19.77      3.88 o 
  -2   7   7       49.55       53.86      3.98 o 
  -1   7   7      372.56      355.24      8.08 o 
   0   7   7      356.23      364.71      7.96 o 
   1   7   7       27.14       29.78      3.21 o 
   2   7   7      919.25      863.56     12.03 o 
   3   7   7      275.98      250.17     14.92 o 
   4   7   7       31.84       47.58      8.38 o 
   5   7   7       85.94       86.14     10.98 o 
  -5   8   7        9.24        7.05      4.12 o 
  -4   8   7        7.54        3.62      3.43 o 
  -3   8   7       69.72       79.66      6.17 o 
  -2   8   7      181.37      170.68      6.12 o 
  -1   8   7       75.41       86.00      4.63 o 
   0   8   7      335.01      322.23      7.86 o 
   1   8   7      135.91      133.22      5.25 o 
   2   8   7      741.31      725.23     13.44 o 
   3   8   7       41.54       31.15      3.89 o 
   4   8   7        6.29       10.88      6.49 o 
   5   8   7       60.43       55.67      9.03 o 
  -4   9   7      133.39      137.33     11.37 o 
  -3   9   7      112.45      119.83      7.50 o 
  -2   9   7       30.47       30.54      4.39 o 
  -1   9   7       42.12       41.84      3.81 o 
   0   9   7      188.32      173.76      5.92 o 
   1   9   7       50.47       53.52      5.95 o 
   2   9   7      350.10      338.75      9.18 o 
   3   9   7      104.74       91.47      5.96 o 
   4   9   7       81.35       80.03      5.72 o 
  -4  10   7       60.16       74.79      6.95 o 
  -3  10   7      145.69      159.42      8.26 o 
  -2  10   7       22.42       22.49      3.25 o 
  -1  10   7      587.54      468.71     24.74 o 
   0  10   7      135.64      135.51     10.38 o 
   1  10   7        1.42        8.12      4.13 o 
   2  10   7      121.30      120.09      8.45 o 
   3  10   7       55.35       51.61      5.25 o 
   4  10   7       12.49       21.74      3.53 o 
  -4  11   7       50.11       60.94     20.83 o 
  -3  11   7       52.50       50.95      5.62 o 
  -2  11   7       40.15       28.89      8.29 o 
  -1  11   7       60.82       52.96      6.33 o 
   0  11   7      113.16      114.32      8.14 o 
   1  11   7        1.72        4.65      6.11 o 
   2  11   7       20.55       36.87      7.90 o 
   3  11   7        8.51        7.69      4.45 o 
   4  11   7       29.36       45.64     12.33 o 
  -3  12   7      110.73      126.74     14.30 o 
  -2  12   7       66.86       81.41     11.82 o 
  -1  12   7       54.42       50.81      6.59 o 
   0  12   7      133.48      157.19     10.60 o 
   1  12   7       59.86       73.22      7.36 o 
   2  12   7       12.49       20.96      5.30 o 
   3  12   7       68.95       75.83      8.07 o 
  -2  13   7       43.07       39.33     10.80 o 
  -1  13   7       43.80       38.45      6.88 o 
   0  13   7        2.28        3.78      6.03 o 
   1  13   7       28.50       25.55      5.82 o 
   2  13   7       18.81       30.51      5.80 o 
  -1  14   7       19.61       36.51     10.12 o 
   0  14   7        0.10        8.44     11.56 o 
   1  14   7       30.23       25.13      5.84 o 
  -1 -14   8      235.72      244.36     11.78 o 
   0 -14   8       43.20       60.76      6.97 o 
  -2 -13   8       15.91       18.40      4.97 o 
  -1 -13   8       15.72       24.37      5.51 o 
   0 -13   8       12.52       12.99      5.84 o 
   1 -13   8        1.05        1.62      3.18 o 
   2 -13   8       66.18       91.18     10.63 o 
  -3 -12   8        0.93        2.73      4.34 o 
  -2 -12   8        4.66        4.53      6.58 o 
  -1 -12   8       52.48       63.50      7.65 o 
   0 -12   8      108.17      107.61      7.94 o 
   1 -12   8      165.57      167.27      8.58 o 
   2 -12   8      127.03      125.32     11.99 o 
   3 -12   8        6.73       10.97      4.88 o 
  -3 -11   8        9.38       11.07      3.81 o 
  -2 -11   8       12.91       16.15      4.50 o 
  -1 -11   8        2.89        5.41      3.71 o 
   0 -11   8      108.62      100.83      7.41 o 
   1 -11   8       32.25       38.99      5.07 o 
   2 -11   8      101.27      108.69     11.16 o 
   3 -11   8        2.47       11.22      4.75 o 
  -4 -10   8      112.25      154.58     13.22 o 
  -3 -10   8        2.68        4.46      3.48 o 
  -2 -10   8        3.43        3.81      3.54 o 
  -1 -10   8       36.46       46.83      5.64 o 
   0 -10   8       15.62       23.64      4.24 o 
   1 -10   8      292.77      291.79     10.46 o 
   2 -10   8      111.29       97.67     10.62 o 
   3 -10   8      104.80      100.48     10.90 o 
   4 -10   8       12.83       16.60      5.31 o 
  -4  -9   8      103.71      108.78     11.62 o 
  -3  -9   8       48.52       50.81      5.98 o 
  -2  -9   8       32.75       38.48      5.40 o 
  -1  -9   8      118.07      109.87      7.10 o 
   0  -9   8       50.77       41.23      4.96 o 
   1  -9   8       33.64       29.34      4.26 o 
   2  -9   8       39.88       35.80      4.55 o 
   3  -9   8        5.81        5.22      2.95 o 
   4  -9   8       64.59       78.39      9.44 o 
  -5  -8   8       14.45       12.46      5.02 o 
  -4  -8   8       62.55       59.00      8.83 o 
  -3  -8   8       27.90       28.94      4.93 o 
  -2  -8   8       36.89       27.49      4.60 o 
  -1  -8   8      166.12      166.30      8.19 o 
   0  -8   8      106.66      106.69      8.52 o 
   1  -8   8      252.37      247.50      9.51 o 
   2  -8   8       31.62       36.49      4.91 o 
   3  -8   8       32.47       48.04      5.09 o 
   4  -8   8       26.30       36.49      5.64 o 
  -5  -7   8       17.41       20.81      5.46 o 
  -4  -7   8        6.44        3.39      4.55 o 
  -3  -7   8       52.47       35.23      4.94 o 
  -2  -7   8      137.28      136.83      7.44 o 
  -1  -7   8       83.69       82.48      4.70 o 
   0  -7   8      130.20      120.50      5.76 o 
   1  -7   8      490.67      451.34      9.47 o 
   2  -7   8      165.75      154.92      7.49 o 
   3  -7   8       50.59       58.66      4.55 o 
   4  -7   8        4.61        0.70      4.77 o 
   5  -7   8       10.65        7.54      3.75 o 
  -5  -6   8       62.81       62.74      8.25 o 
  -4  -6   8       85.02       75.67     12.89 o 
  -3  -6   8      232.45      223.79      9.19 o 
  -2  -6   8      224.15      224.25      6.78 o 
  -1  -6   8      197.31      195.07      6.07 o 
   0  -6   8       25.97       28.48      3.07 o 
   1  -6   8      119.08      115.46      4.89 o 
   2  -6   8        2.02        0.71      2.39 o 
   3  -6   8       55.55       59.54      4.40 o 
   4  -6   8       84.70       86.21      7.75 o 
   5  -6   8       36.68       41.67      5.76 o 
  -5  -5   8       18.29       23.17      5.53 o 
  -4  -5   8       23.17       21.57      2.97 o 
  -3  -5   8      405.57      357.11      8.51 o 
  -2  -5   8      317.33      309.16      7.61 o 
  -1  -5   8       36.24       35.68      3.12 o 
   0  -5   8      429.43      441.69      8.81 o 
   1  -5   8       93.69       84.69      4.07 o 
   2  -5   8       65.45       68.88      3.32 o 
   3  -5   8      189.50      181.80      6.80 o 
   4  -5   8       53.99       56.27      6.03 o 
   5  -5   8       21.78       19.96      9.44 o 
  -5  -4   8       36.77       42.37      6.32 o 
  -4  -4   8       83.01       79.82      4.65 o 
  -3  -4   8       16.51       20.30      3.13 o 
  -2  -4   8      224.18      218.13      6.43 o 
  -1  -4   8      263.51      253.46      6.50 o 
   0  -4   8      438.46      429.37      8.40 o 
   1  -4   8      107.36      106.35      3.81 o 
   2  -4   8      129.18      129.76      5.57 o 
   3  -4   8      213.47      190.70      6.37 o 
   4  -4   8        4.22        4.94      3.60 o 
   5  -4   8       20.93       25.37      6.30 o 
  -5  -3   8      357.00      379.95     16.35 o 
  -4  -3   8       14.04       14.49      2.81 o 
  -3  -3   8       40.89       38.77      3.58 o 
  -2  -3   8       27.99       29.27      3.08 o 
  -1  -3   8      230.32      233.55      6.18 o 
   0  -3   8      560.89      603.94      9.94 o 
   1  -3   8      406.84      402.73      7.87 o 
   2  -3   8       63.67       79.55      4.19 o 
   3  -3   8      217.82      225.71     12.18 o 
   4  -3   8       83.94       93.06      6.92 o 
   5  -3   8        8.22        5.98      4.12 o 
  -6  -2   8       67.99       71.95      8.51 o 
  -5  -2   8      216.92      208.57     12.11 o 
  -4  -2   8      399.24      375.63     27.07 o 
  -3  -2   8       69.66       70.22      5.05 o 
  -2  -2   8      252.55      272.38      6.96 o 
  -1  -2   8        7.05        3.57      2.07 o 
   0  -2   8      339.71      357.28      6.49 o 
   1  -2   8      293.53      315.75      6.73 o 
   2  -2   8      193.18      177.39      5.98 o 
   3  -2   8      856.19      853.75     17.72 o 
   4  -2   8        8.51       14.37      3.93 o 
   5  -2   8      142.09      135.87      8.82 o 
  -6  -1   8       11.80       14.27      4.69 o 
  -5  -1   8        9.86       15.60      4.84 o 
  -4  -1   8       28.33       23.69      3.75 o 
  -3  -1   8      129.02      124.12      4.81 o 
  -2  -1   8      822.51      786.52     15.28 o 
  -1  -1   8      509.27      524.71     11.01 o 
   0  -1   8      235.54      246.78      5.14 o 
   1  -1   8      498.64      537.67      8.91 o 
   2  -1   8       35.18       35.19      2.95 o 
   3  -1   8      574.78      566.22     13.82 o 
   4  -1   8       80.33       83.70      6.57 o 
   5  -1   8       17.39       18.13      4.55 o 
  -6   0   8        6.76       -1.53      3.98 o 
  -5   0   8       65.04       61.11      8.24 o 
  -4   0   8       56.19       52.48      4.92 o 
  -3   0   8      212.92      219.47      9.71 o 
  -2   0   8      308.61      306.71      6.65 o 
  -1   0   8      642.32      638.03     12.57 o 
   0   0   8      303.13      327.85     20.96 o 
   1   0   8      215.45      239.18      5.59 o 
   2   0   8       89.10       87.75      4.04 o 
   3   0   8      194.46      185.74     14.84 o 
   4   0   8      220.77      216.37      9.09 o 
   5   0   8        1.22       -1.07      5.13 o 
  -6   1   8       11.84       10.28      4.37 o 
  -5   1   8        9.85       11.48      3.50 o 
  -4   1   8       28.47       25.02      3.89 o 
  -3   1   8      128.58      136.20      7.56 o 
  -2   1   8      821.65      815.73      9.86 o 
  -1   1   8      509.96      493.35      8.11 o 
   0   1   8      235.45      238.44      5.38 o 
   1   1   8      498.40      531.65     13.59 o 
   2   1   8       35.17       32.00      2.72 o 
   3   1   8      574.80      560.27     15.47 o 
   4   1   8       80.27       84.54      6.34 o 
   5   1   8       17.38       15.33      4.08 o 
  -6   2   8       67.97       86.28      9.89 o 
  -5   2   8      216.94      222.11      9.22 o 
  -4   2   8      398.67      384.95     13.19 o 
  -3   2   8       69.75       70.57      4.55 o 
  -2   2   8      252.55      263.45      7.19 o 
  -1   2   8        7.04        6.89      2.35 o 
   0   2   8      339.45      342.36     13.22 o 
   1   2   8      293.50      327.34     10.12 o 
   2   2   8      193.27      180.10      7.96 o 
   3   2   8      856.07      780.54     28.94 o 
   4   2   8        8.45        4.50      3.15 o 
   5   2   8      141.73      142.11      9.31 o 
  -5   3   8      356.90      368.78     17.28 o 
  -4   3   8       14.07        9.21      4.06 o 
  -3   3   8       41.09       40.12      3.08 o 
  -2   3   8       27.95       32.63      3.39 o 
  -1   3   8      230.31      241.17      7.02 o 
   0   3   8      560.69      596.23      7.37 o 
   1   3   8      406.55      391.54      7.57 o 
   2   3   8       63.47       75.30      3.73 o 
   3   3   8      217.56      222.00      8.51 o 
   4   3   8       84.16       87.00      6.49 o 
   5   3   8        8.17       -1.79      3.31 o 
  -5   4   8       36.73       24.65      5.90 o 
  -4   4   8       83.08       73.64      4.54 o 
  -3   4   8       16.59       17.33      2.71 o 
  -2   4   8      224.38      230.94      7.55 o 
  -1   4   8      263.64      268.18      5.79 o 
   0   4   8      437.79      436.41      7.84 o 
   1   4   8      107.64      113.37      5.62 o 
   2   4   8      128.89      134.48      4.57 o 
   3   4   8      213.83      183.92      7.81 o 
   4   4   8        4.24        9.21      3.51 o 
   5   4   8       21.05       29.07      8.42 o 
  -5   5   8       18.36       17.02      5.70 o 
  -4   5   8       23.19       24.25      4.44 o 
  -3   5   8      404.85      367.35     13.03 o 
  -2   5   8      316.66      325.03     11.55 o 
  -1   5   8       36.39       41.33      3.06 o 
   0   5   8      429.82      455.18      8.41 o 
   1   5   8       93.75       88.35      3.45 o 
   2   5   8       65.60       75.47      8.05 o 
   3   5   8      189.60      168.95     11.49 o 
   4   5   8       54.07       49.48      5.39 o 
   5   5   8       21.88       17.23      4.16 o 
  -5   6   8       62.90       93.20     10.77 o 
  -4   6   8       85.02       72.96      4.82 o 
  -3   6   8      232.32      221.19      8.51 o 
  -2   6   8      224.15      223.35      8.25 o 
  -1   6   8      196.97      190.32      5.81 o 
   0   6   8       25.92       30.88      3.09 o 
   1   6   8      119.39      118.39      4.19 o 
   2   6   8        2.01        1.32      3.58 o 
   3   6   8       55.48       55.16      5.09 o 
   4   6   8       84.30       88.51      9.56 o 
   5   6   8       36.75       42.60      8.99 o 
  -5   7   8       17.25       32.66      7.52 o 
  -4   7   8        6.49        5.76      3.47 o 
  -3   7   8       52.24       39.14      5.46 o 
  -2   7   8      137.24      122.32      6.56 o 
  -1   7   8       83.57       87.42      4.48 o 
   0   7   8      130.44      129.85      5.22 o 
   1   7   8      490.11      469.12      9.57 o 
   2   7   8      166.00      157.58     10.04 o 
   3   7   8       50.49       44.21      8.39 o 
   4   7   8        4.56       -3.14      4.60 o 
   5   7   8       10.70       20.09      7.75 o 
  -5   8   8       14.47       26.85      6.71 o 
  -4   8   8       62.59       60.83      6.13 o 
  -3   8   8       27.88       24.55      8.48 o 
  -2   8   8       36.76       33.91      6.47 o 
  -1   8   8      166.08      173.74      6.11 o 
   0   8   8      106.44      103.59      4.97 o 
   1   8   8      251.61      266.54      7.28 o 
   2   8   8       31.72       24.41      3.54 o 
   3   8   8       32.62       42.78      4.36 o 
   4   8   8       26.45       21.71      7.54 o 
  -4   9   8      103.50      100.10     12.88 o 
  -3   9   8       48.36       58.10      5.88 o 
  -2   9   8       32.86       29.93      4.22 o 
  -1   9   8      118.40      103.84      5.06 o 
   0   9   8       50.82       53.56      3.88 o 
   1   9   8       33.58       39.70      8.23 o 
   2   9   8       39.85       42.31      4.29 o 
   3   9   8        5.78        0.48      2.81 o 
   4   9   8       64.54       76.54      6.01 o 
  -4  10   8      112.04      114.01      8.38 o 
  -3  10   8        2.69        5.53      3.72 o 
  -2  10   8        3.40        7.13      4.48 o 
  -1  10   8       36.50       30.41      5.06 o 
   0  10   8       15.61       13.28      4.43 o 
   1  10   8      292.38      300.28     21.16 o 
   2  10   8      111.46      116.55     15.31 o 
   3  10   8      105.14      113.76      9.96 o 
   4  10   8       12.83       16.96      3.49 o 
  -3  11   8        9.41       13.89      7.89 o 
  -2  11   8       12.91       16.68      7.46 o 
  -1  11   8        2.85       -1.89      6.50 o 
   0  11   8      108.61       85.47      7.44 o 
   1  11   8       32.38       38.79      5.81 o 
   2  11   8      101.23      122.05      8.85 o 
   3  11   8        2.49        0.41      3.98 o 
  -3  12   8        0.91       -0.78      7.25 o 
  -2  12   8        4.71       13.15      8.12 o 
  -1  12   8       52.70       48.77     10.31 o 
   0  12   8      108.19       98.23      8.16 o 
   1  12   8      165.80      191.25     10.30 o 
   2  12   8      127.23      127.86     10.13 o 
   3  12   8        6.79        3.10      4.29 o 
  -2  13   8       15.95       17.22      8.74 o 
  -1  13   8       15.87       17.79      8.51 o 
   0  13   8       12.52       21.85      5.09 o 
   1  13   8        1.03        4.81      4.65 o 
   2  13   8       66.20       78.88      9.27 o 
  -1  14   8      235.97      228.61     18.03 o 
   0  14   8       43.21       43.99     10.90 o 
   1  14   8        3.30       12.05      4.85 o 
  -2 -13   9       24.45       37.32      6.20 o 
  -1 -13   9       34.59       36.69     10.55 o 
   0 -13   9       51.91       48.66      6.48 o 
   1 -13   9       10.65       25.23      5.86 o 
  -3 -12   9       16.36       24.81      5.14 o 
  -2 -12   9       38.81       42.79      6.55 o 
  -1 -12   9       43.72       49.03     11.48 o 
   0 -12   9        8.99        5.50      4.06 o 
   1 -12   9       27.36       35.24      4.85 o 
   2 -12   9      115.96      129.61     12.21 o 
  -3 -11   9       71.66       79.09      7.37 o 
  -2 -11   9       46.62       39.34      8.00 o 
  -1 -11   9        4.51       -0.81      3.58 o 
   0 -11   9       25.68       25.09      6.59 o 
   1 -11   9      112.90      128.75     14.07 o 
   2 -11   9       23.23       30.13      6.79 o 
   3 -11   9       19.49       23.71      5.25 o 
  -4 -10   9        4.04        3.08      4.41 o 
  -3 -10   9       14.39       15.08      3.92 o 
  -2 -10   9       56.36       60.06      6.36 o 
  -1 -10   9       56.25       54.47      6.10 o 
   0 -10   9      110.85      111.35      7.37 o 
   1 -10   9       48.82       55.89      5.52 o 
   2 -10   9       37.70       48.85      8.63 o 
   3 -10   9       78.02       67.61      6.02 o 
   4 -10   9        5.96       10.25      4.79 o 
  -4  -9   9       37.01       54.10      8.40 o 
  -3  -9   9       78.35       88.96      7.34 o 
  -2  -9   9      154.60      162.91      8.66 o 
  -1  -9   9      183.37      180.93      8.95 o 
   0  -9   9      102.29      115.59      7.16 o 
   1  -9   9       67.26       77.93      6.80 o 
   2  -9   9       33.81       31.94      4.52 o 
   3  -9   9       12.52       13.89      3.62 o 
   4  -9   9       58.56       71.53      9.03 o 
  -4  -8   9       41.76       50.49      6.90 o 
  -3  -8   9      108.50      111.53      7.78 o 
  -2  -8   9       36.62       31.79      4.83 o 
  -1  -8   9      498.21      462.96     13.29 o 
   0  -8   9       94.91       80.59      4.26 o 
   1  -8   9      194.80      190.48      6.44 o 
   2  -8   9      129.35      138.93     10.16 o 
   3  -8   9        6.23        8.78      4.14 o 
   4  -8   9       29.44       26.64      5.24 o 
  -5  -7   9        2.36       13.71      4.76 o 
  -4  -7   9       57.60       64.00      6.22 o 
  -3  -7   9      145.73      129.64      7.76 o 
  -2  -7   9       78.04       72.31      7.52 o 
  -1  -7   9       39.74       38.76      3.40 o 
   0  -7   9      139.20      121.85      5.21 o 
   1  -7   9     1782.13     1743.68     23.32 o 
   2  -7   9      138.45      135.57      9.65 o 
   3  -7   9        0.79        2.67      2.57 o 
   4  -7   9       23.64       24.66      5.88 o 
   5  -7   9       94.06       80.14      9.63 o 
  -5  -6   9       16.73       13.05      5.19 o 
  -4  -6   9       79.08       76.56      6.43 o 
  -3  -6   9      327.46      310.26     11.01 o 
  -2  -6   9      161.59      162.32      5.88 o 
  -1  -6   9       63.74       57.41      3.90 o 
   0  -6   9      302.37      296.30      9.66 o 
   1  -6   9      142.66      148.03      5.67 o 
   2  -6   9       43.12       41.20      4.02 o 
   3  -6   9       22.29       27.67      3.56 o 
   4  -6   9       12.75        8.45      3.76 o 
   5  -6   9      206.28      204.97     10.58 o 
  -5  -5   9       94.32       86.07      9.62 o 
  -4  -5   9      140.53      137.94      5.72 o 
  -3  -5   9      212.42      199.31      6.46 o 
  -2  -5   9      230.38      218.66      6.68 o 
  -1  -5   9       46.09       51.00      3.67 o 
   0  -5   9        1.66        4.59      2.44 o 
   1  -5   9       99.41       90.93      4.37 o 
   2  -5   9      103.76      105.04      5.18 o 
   3  -5   9       16.45       16.66      3.33 o 
   4  -5   9      212.44      228.70     10.05 o 
   5  -5   9       18.66       27.03      5.15 o 
  -5  -4   9       73.76       79.16      8.07 o 
  -4  -4   9       28.32       31.56      3.44 o 
  -3  -4   9        6.78        2.57      2.43 o 
  -2  -4   9        0.73        0.83      2.33 o 
  -1  -4   9      136.28      128.59      5.10 o 
   0  -4   9       42.43       41.77      3.35 o 
   1  -4   9      126.52      121.69      4.22 o 
   2  -4   9       31.60       41.77      5.62 o 
   3  -4   9      221.16      222.77      6.78 o 
   4  -4   9       19.32       17.99      4.45 o 
   5  -4   9      187.85      200.68      9.98 o 
  -5  -3   9       17.91       28.06      5.27 o 
  -4  -3   9      188.19      179.27      7.91 o 
  -3  -3   9       85.92       84.98      4.63 o 
  -2  -3   9       55.43       62.07      3.95 o 
  -1  -3   9       73.14       84.95      4.11 o 
   0  -3   9       22.62       25.97      2.80 o 
   1  -3   9      256.38      254.43      6.57 o 
   2  -3   9      447.01      427.86      9.07 o 
   3  -3   9      372.22      347.16     11.51 o 
   4  -3   9       60.95       68.60      6.44 o 
   5  -3   9       95.96       93.13      8.22 o 
  -5  -2   9       14.81       17.96      5.10 o 
  -4  -2   9        6.92        6.61      3.01 o 
  -3  -2   9      176.72      172.30      8.00 o 
  -2  -2   9        8.78        5.21      3.01 o 
  -1  -2   9      386.44      413.46     10.16 o 
   0  -2   9       43.53       40.37      2.62 o 
   1  -2   9       18.96       20.39      2.66 o 
   2  -2   9      342.46      333.41      8.05 o 
   3  -2   9      199.45      192.34     16.31 o 
   4  -2   9       50.38       59.14      6.03 o 
   5  -2   9        8.16       15.43      4.83 o 
  -5  -1   9       34.98       35.92      6.78 o 
  -4  -1   9       95.05      105.53      6.41 o 
  -3  -1   9      247.02      231.67      8.48 o 
  -2  -1   9      146.17      158.70      6.86 o 
  -1  -1   9       53.69       54.87      7.75 o 
   0  -1   9      190.78      178.27      7.22 o 
   1  -1   9       61.04       62.19      3.35 o 
   2  -1   9       18.04       17.48      2.75 o 
   3  -1   9      134.66      129.46      7.19 o 
   4  -1   9       84.71       93.37      6.91 o 
   5  -1   9        8.90       12.42      4.24 o 
  -5   0   9      127.35      141.77      8.04 o 
  -4   0   9       20.31       18.11      3.72 o 
  -3   0   9        2.82        7.69      5.95 o 
  -2   0   9       12.93        5.18      2.99 o 
  -1   0   9      187.87      222.51      7.54 o 
   0   0   9      111.33       93.01      3.51 o 
   1   0   9       15.78       15.19      2.35 o 
   2   0   9      638.65      638.28     24.30 o 
   3   0   9      249.15      224.64     12.98 o 
   4   0   9      166.72      168.29     18.14 o 
   5   0   9        2.51        3.92      3.67 o 
  -5   1   9       35.09       34.04      5.21 o 
  -4   1   9       94.75       88.08      7.22 o 
  -3   1   9      247.00      226.32      9.08 o 
  -2   1   9      146.43      142.04      6.23 o 
  -1   1   9       53.77       38.25      7.33 o 
   0   1   9      190.95      176.33      6.68 o 
   1   1   9       61.07       67.18      5.03 o 
   2   1   9       18.09       18.80      2.65 o 
   3   1   9      135.17      129.46      7.01 o 
   4   1   9       85.04       86.17      8.53 o 
   5   1   9        8.90        9.23      4.29 o 
  -5   2   9       14.87       12.17      3.68 o 
  -4   2   9        6.87        2.22      2.83 o 
  -3   2   9      176.64      167.65     10.99 o 
  -2   2   9        8.81        8.23      2.49 o 
  -1   2   9      386.93      405.67      9.07 o 
   0   2   9       43.44       39.80      4.16 o 
   1   2   9       19.08       16.01      2.54 o 
   2   2   9      342.65      346.08      7.33 o 
   3   2   9      199.98      193.97      8.09 o 
   4   2   9       50.52       47.79      5.46 o 
   5   2   9        8.16        7.45      4.69 o 
  -5   3   9       17.95       10.02      4.10 o 
  -4   3   9      187.87      184.72      8.30 o 
  -3   3   9       85.92       85.08      3.87 o 
  -2   3   9       55.42       63.77      4.31 o 
  -1   3   9       73.25       83.77      4.63 o 
   0   3   9       22.69       21.18      1.63 o 
   1   3   9      256.96      275.37      6.52 o 
   2   3   9      446.28      419.06     13.68 o 
   3   3   9      371.67      370.93     15.23 o 
   4   3   9       61.00       53.65      5.67 o 
   5   3   9       95.85       83.56      7.34 o 
  -5   4   9       73.59       75.43      6.66 o 
  -4   4   9       28.25       36.21      6.22 o 
  -3   4   9        6.79        6.70      2.90 o 
  -2   4   9        0.73       -1.06      2.63 o 
  -1   4   9      135.52      119.06      5.94 o 
   0   4   9       42.29       40.51      3.28 o 
   1   4   9      126.67      118.78      6.16 o 
   2   4   9       31.56       32.08      4.32 o 
   3   4   9      221.55      209.16     25.72 o 
   4   4   9       19.32       21.92      4.12 o 
   5   4   9      187.94      188.21     18.35 o 
  -5   5   9       94.30      106.27     11.21 o 
  -4   5   9      140.74      138.77     10.96 o 
  -3   5   9      212.81      204.51      7.88 o 
  -2   5   9      230.37      208.24      7.70 o 
  -1   5   9       46.00       51.57      4.97 o 
   0   5   9        1.67        9.23      2.39 o 
   1   5   9       99.69       95.94      3.61 o 
   2   5   9      103.81      106.48     12.70 o 
   3   5   9       16.42       12.98      7.12 o 
   4   5   9      211.87      224.20      9.41 o 
   5   5   9       18.70       22.63      7.28 o 
  -5   6   9       16.82        8.99      5.50 o 
  -4   6   9       79.12       97.51      9.77 o 
  -3   6   9      327.61      308.88     10.15 o 
  -2   6   9      161.07      156.77      7.10 o 
  -1   6   9       63.66       56.67      5.37 o 
   0   6   9      302.37      296.39      7.17 o 
   1   6   9      142.61      138.34      4.47 o 
   2   6   9       43.08       49.07      4.71 o 
   3   6   9       22.42       28.40      8.40 o 
   4   6   9       12.71       15.13      3.95 o 
   5   6   9      206.47      265.98     17.90 o 
  -5   7   9        2.35        5.40      4.98 o 
  -4   7   9       57.78       63.94      6.02 o 
  -3   7   9      145.80      130.21      7.09 o 
  -2   7   9       77.99       76.20     15.20 o 
  -1   7   9       39.62       37.29      4.45 o 
   0   7   9      139.26      131.15      6.13 o 
   1   7   9     1783.60     1746.92     27.24 o 
   2   7   9      138.55      132.51      4.74 o 
   3   7   9        0.80       -4.70      4.70 o 
   4   7   9       23.67       21.11      7.05 o 
   5   7   9       94.06       90.08     12.59 o 
  -4   8   9       41.49       36.17      5.26 o 
  -3   8   9      108.40      127.10     17.99 o 
  -2   8   9       36.86       30.32      4.29 o 
  -1   8   9      498.96      445.22     24.18 o 
   0   8   9       94.76       90.45      4.61 o 
   1   8   9      195.18      182.43      7.65 o 
   2   8   9      129.17      119.37      5.77 o 
   3   8   9        6.20        9.70      3.09 o 
   4   8   9       29.52       35.82      8.68 o 
  -4   9   9       37.11       44.34     11.83 o 
  -3   9   9       78.28       81.72     11.23 o 
  -2   9   9      155.05      140.87      7.36 o 
  -1   9   9      183.45      170.50     12.78 o 
   0   9   9      102.39      108.85      6.44 o 
   1   9   9       67.23       60.09      6.18 o 
   2   9   9       33.70       29.89      3.91 o 
   3   9   9       12.40       16.94      5.27 o 
   4   9   9       58.60       65.38      5.51 o 
  -4  10   9        3.98        1.80      3.42 o 
  -3  10   9       14.36       14.03      9.00 o 
  -2  10   9       56.14       52.07      5.41 o 
  -1  10   9       56.10       52.98      9.48 o 
   0  10   9      110.83      103.05     14.89 o 
   1  10   9       48.66       48.04      5.92 o 
   2  10   9       37.67       35.76      5.56 o 
   3  10   9       78.21       84.26      6.02 o 
   4  10   9        5.97        7.86      4.17 o 
  -3  11   9       71.67       77.71      8.83 o 
  -2  11   9       46.67       27.90      8.66 o 
  -1  11   9        4.52        4.02      6.28 o 
   0  11   9       25.71       18.56      7.51 o 
   1  11   9      112.74      114.87      8.35 o 
   2  11   9       23.01       24.17      5.01 o 
   3  11   9       19.45       22.88      5.57 o 
  -3  12   9       16.46       29.49      7.87 o 
  -2  12   9       38.71       37.48      9.46 o 
  -1  12   9       43.61       30.45      9.23 o 
   0  12   9        9.01       21.08      7.59 o 
   1  12   9       27.38       31.51      5.69 o 
   2  12   9      115.72      132.11      9.86 o 
  -2  13   9       24.37       31.23      9.10 o 
  -1  13   9       34.40       24.97      9.70 o 
   0  13   9       51.95       56.76     10.87 o 
   1  13   9       10.57        9.49      4.75 o 
   2  13   9       14.88       21.34      5.18 o 
  -1 -13  10       95.23      112.51      9.13 o 
   0 -13  10       30.25       35.46      5.82 o 
   1 -13  10        8.77       19.65      5.77 o 
  -2 -12  10       21.16       24.42      5.77 o 
  -1 -12  10       27.59       25.91      5.34 o 
   0 -12  10       81.99      115.72      8.43 o 
   1 -12  10       11.69       12.77      4.98 o 
   2 -12  10       19.22       23.43      5.59 o 
  -3 -11  10        7.36        9.51      4.05 o 
  -2 -11  10        3.82        8.28      4.72 o 
  -1 -11  10        4.38       12.50      4.35 o 
   0 -11  10        3.63        6.61      3.58 o 
   1 -11  10      132.90      142.88      8.26 o 
   2 -11  10       80.93      105.28     11.31 o 
   3 -11  10       18.63       23.65      5.92 o 
  -3 -10  10       17.03       20.63      4.33 o 
  -2 -10  10       17.84       28.10     15.77 o 
  -1 -10  10       33.88       46.94     14.45 o 
   0 -10  10      219.44      204.31     10.74 o 
   1 -10  10       87.03       92.73      6.73 o 
   2 -10  10       77.95       95.80     10.64 o 
   3 -10  10        9.75       12.20      3.31 o 
  -4  -9  10       11.68       22.42      5.80 o 
  -3  -9  10       15.15       15.93      4.38 o 
  -2  -9  10      174.39      170.41      9.33 o 
  -1  -9  10       30.18       40.71      5.50 o 
   0  -9  10        3.35        0.84      3.13 o 
   1  -9  10       75.95       80.94     14.19 o 
   2  -9  10      131.15      134.88      9.24 o 
   3  -9  10       29.75       27.07      4.15 o 
   4  -9  10      136.01      162.29     13.09 o 
  -4  -8  10       16.97       24.85      4.64 o 
  -3  -8  10       28.86       30.90      5.09 o 
  -2  -8  10       59.20       67.92      6.39 o 
  -1  -8  10      117.06      118.02     13.34 o 
   0  -8  10      282.29      279.28     12.39 o 
   1  -8  10       21.35       18.93      3.03 o 
   2  -8  10        4.45       -0.86      3.12 o 
   3  -8  10       15.25       18.68      3.64 o 
   4  -8  10       11.05       14.42      4.50 o 
  -4  -7  10       12.89       15.58      4.09 o 
  -3  -7  10       91.02       96.99      7.19 o 
  -2  -7  10       78.07       77.97      6.43 o 
  -1  -7  10        9.72        9.11      2.45 o 
   0  -7  10       57.73       61.88      4.08 o 
   1  -7  10      272.83      260.95      7.54 o 
   2  -7  10        0.72       -2.96      2.96 o 
   3  -7  10       20.11       21.94      3.53 o 
   4  -7  10      141.11      148.01      9.67 o 
  -5  -6  10        9.62        7.34      5.02 o 
  -4  -6  10       88.07       93.39      7.11 o 
  -3  -6  10       58.41       49.91      5.61 o 
  -2  -6  10      112.36      114.82      5.07 o 
  -1  -6  10       54.11       53.21      3.91 o 
   0  -6  10      532.82      492.86     10.20 o 
   1  -6  10       59.83       52.99      3.97 o 
   2  -6  10      102.91      100.51      5.31 o 
   3  -6  10        2.57        0.90      2.78 o 
   4  -6  10        7.49        6.89      6.27 o 
   5  -6  10       49.32       69.06      8.00 o 
  -4  -5  10       31.24       33.61      7.79 o 
  -3  -5  10       47.55       45.53      3.84 o 
  -2  -5  10      157.06      149.36      5.80 o 
  -1  -5  10      136.00      118.23      5.34 o 
   0  -5  10       66.80       68.27      8.56 o 
   1  -5  10      291.62      280.06      7.44 o 
   2  -5  10       36.42       38.02      3.85 o 
   3  -5  10      154.64      135.68      5.82 o 
   4  -5  10       47.11       48.82      6.05 o 
   5  -5  10       35.69       40.39      5.83 o 
  -5  -4  10       59.04       62.66      7.41 o 
  -4  -4  10        0.67        3.25      2.55 o 
  -3  -4  10       60.80       51.70      4.04 o 
  -2  -4  10      229.90      237.13      7.39 o 
  -1  -4  10       45.53       55.68      3.90 o 
   0  -4  10      683.41      700.87     11.96 o 
   1  -4  10        3.53        6.26      2.71 o 
   2  -4  10      535.70      527.44     12.38 o 
   3  -4  10      200.13      193.26      9.49 o 
   4  -4  10      141.06      142.78      8.59 o 
   5  -4  10       15.96       20.89      4.63 o 
  -5  -3  10       33.46       32.36      6.07 o 
  -4  -3  10       25.31       25.26      4.00 o 
  -3  -3  10       66.94       80.72      5.53 o 
  -2  -3  10       99.23       91.65      4.72 o 
  -1  -3  10      338.17      333.26      7.97 o 
   0  -3  10       13.51       17.22      3.62 o 
   1  -3  10      176.30      172.92      5.76 o 
   2  -3  10       75.47       67.22      4.31 o 
   3  -3  10       29.51       36.63      4.93 o 
   4  -3  10      152.86      152.61      8.57 o 
   5  -3  10        4.73        6.13      8.79 o 
  -5  -2  10      275.74      275.96     14.23 o 
  -4  -2  10      148.57      146.10     12.44 o 
  -3  -2  10       32.93       28.04      4.38 o 
  -2  -2  10      341.90      346.76      9.97 o 
  -1  -2  10      405.42      418.02     14.31 o 
   0  -2  10      135.78      139.36      6.60 o 
   1  -2  10        4.48        7.58      2.54 o 
   2  -2  10      366.21      338.27     13.45 o 
   3  -2  10      174.42      158.09      7.70 o 
   4  -2  10      138.26      145.49      8.54 o 
   5  -2  10       26.70       33.41      5.78 o 
  -5  -1  10      125.69      129.35      7.73 o 
  -4  -1  10       68.92       68.91      5.73 o 
  -3  -1  10        0.68        3.15      4.37 o 
  -2  -1  10        8.26        7.21      3.30 o 
  -1  -1  10       41.21       31.89      3.96 o 
   0  -1  10      249.27      231.24      8.97 o 
   1  -1  10      316.46      301.53      7.33 o 
   2  -1  10       16.99       19.38      4.75 o 
   3  -1  10      631.93      620.30     17.65 o 
   4  -1  10       33.93       33.77      5.05 o 
   5  -1  10       49.94       58.36      6.89 o 
  -5   0  10       25.93       25.69      4.47 o 
  -4   0  10       38.22       49.42      5.11 o 
  -3   0  10      391.80      379.47     22.16 o 
  -2   0  10        7.27        5.77      3.23 o 
  -1   0  10        2.41       -1.39      2.66 o 
   0   0  10     1990.81     1978.66     23.94 o 
   1   0  10       64.94       62.19      3.58 o 
   2   0  10       40.85       38.77      3.40 o 
   3   0  10        7.59        8.18      4.64 o 
   4   0  10        3.48        3.14      4.93 o 
   5   0  10        6.53        9.98      4.57 o 
  -5   1  10      125.58      130.77      8.04 o 
  -4   1  10       68.86       70.15      5.85 o 
  -3   1  10        0.70        1.84      2.92 o 
  -2   1  10        8.33       13.85      3.47 o 
  -1   1  10       41.37       31.12      3.92 o 
   0   1  10      249.52      234.64      8.54 o 
   1   1  10      316.57      299.97      6.85 o 
   2   1  10       16.85       19.60      2.82 o 
   3   1  10      631.11      613.35     18.83 o 
   4   1  10       33.92       34.18      4.84 o 
   5   1  10       49.95       70.37      7.02 o 
  -5   2  10      275.99      273.93     10.64 o 
  -4   2  10      148.43      142.39      7.49 o 
  -3   2  10       32.98       36.00      4.44 o 
  -2   2  10      341.14      330.98     10.15 o 
  -1   2  10      405.20      414.06      9.67 o 
   0   2  10      135.36      139.33      4.91 o 
   1   2  10        4.46        5.80      2.42 o 
   2   2  10      365.89      344.42      7.57 o 
   3   2  10      174.62      169.42      7.70 o 
   4   2  10      138.53      148.38      8.00 o 
   5   2  10       26.66       31.00      7.99 o 
  -5   3  10       33.31       41.62      5.12 o 
  -4   3  10       25.44       31.33      4.45 o 
  -3   3  10       66.88       67.48      7.60 o 
  -2   3  10       99.31       86.42      4.97 o 
  -1   3  10      338.07      330.78      8.97 o 
   0   3  10       13.52       11.96      2.67 o 
   1   3  10      176.41      166.31      5.63 o 
   2   3  10       75.53       67.05      5.25 o 
   3   3  10       29.59       27.22      4.32 o 
   4   3  10      153.02      157.70     12.48 o 
   5   3  10        4.68        9.70      4.32 o 
  -5   4  10       59.16       54.71      7.75 o 
  -4   4  10        0.67       -1.15      3.14 o 
  -3   4  10       60.81       52.91      6.86 o 
  -2   4  10      229.67      235.76      7.98 o 
  -1   4  10       45.59       53.08      4.61 o 
   0   4  10      684.55      685.12     14.02 o 
   1   4  10        3.50        2.24      2.42 o 
   2   4  10      536.39      503.68     12.80 o 
   3   4  10      199.68      199.56      8.35 o 
   4   4  10      141.04      135.35      8.16 o 
   5   4  10       15.97       24.18      6.01 o 
  -5   5  10       38.48       59.68      9.20 o 
  -4   5  10       31.29       26.16      5.65 o 
  -3   5  10       47.68       38.65      6.43 o 
  -2   5  10      157.51      149.47      6.86 o 
  -1   5  10      135.75      131.79      6.96 o 
   0   5  10       66.83       64.00      5.78 o 
   1   5  10      291.47      269.79      5.75 o 
   2   5  10       36.56       29.99      5.68 o 
   3   5  10      154.33      143.31      7.21 o 
   4   5  10       47.22       42.67      5.42 o 
   5   5  10       35.80       50.21     11.08 o 
  -5   6  10        9.62       18.64      6.12 o 
  -4   6  10       88.14       91.09      9.87 o 
  -3   6  10       58.24       57.46      6.55 o 
  -2   6  10      112.33      123.13      6.64 o 
  -1   6  10       53.88       60.09      5.10 o 
   0   6  10      531.37      512.80     12.48 o 
   1   6  10       59.85       64.56      4.47 o 
   2   6  10      103.37      103.73      9.12 o 
   3   6  10        2.63        4.74      3.18 o 
   4   6  10        7.41        9.19      3.60 o 
   5   6  10       49.54       63.54     10.72 o 
  -4   7  10       12.81       11.76      4.76 o 
  -3   7  10       91.01       97.71      6.50 o 
  -2   7  10       78.04       75.77      8.66 o 
  -1   7  10        9.68       10.90      3.45 o 
   0   7  10       57.62       54.64      6.11 o 
   1   7  10      272.79      250.92      7.22 o 
   2   7  10        0.70        2.36      2.14 o 
   3   7  10       20.05       23.59      7.07 o 
   4   7  10      140.93      149.74     14.21 o 
  -4   8  10       16.93       12.38      5.12 o 
  -3   8  10       28.91       34.75      8.15 o 
  -2   8  10       59.21       70.23      5.80 o 
  -1   8  10      117.01      113.95      6.47 o 
   0   8  10      281.95      268.55     10.17 o 
   1   8  10       21.45       22.54      3.20 o 
   2   8  10        4.50        3.84      2.72 o 
   3   8  10       15.17       23.63      4.12 o 
   4   8  10       11.07        5.98      6.17 o 
  -4   9  10       11.74       14.74      5.02 o 
  -3   9  10       15.05       17.50      4.91 o 
  -2   9  10      174.43      171.06      8.97 o 
  -1   9  10       30.36       28.40      4.43 o 
   0   9  10        3.35       -0.78      3.66 o 
   1   9  10       76.14       76.82      6.66 o 
   2   9  10      130.81      135.92      6.38 o 
   3   9  10       29.76       35.03      4.19 o 
   4   9  10      135.97      164.63      8.26 o 
  -3  10  10       16.96       13.85      7.84 o 
  -2  10  10       17.88       15.80      3.91 o 
  -1  10  10       34.03       41.63      8.91 o 
   0  10  10      219.65      205.67     14.08 o 
   1  10  10       87.00       88.81      9.47 o 
   2  10  10       77.89       83.26     13.20 o 
   3  10  10        9.76       14.00      3.25 o 
  -3  11  10        7.34       11.03      3.97 o 
  -2  11  10        3.83        2.94      6.53 o 
  -1  11  10        4.37        0.15      7.21 o 
   0  11  10        3.66       19.50      7.55 o 
   1  11  10      133.17      115.21     12.91 o 
   2  11  10       81.01       90.61      8.07 o 
   3  11  10       18.55       27.10      5.49 o 
  -2  12  10       21.19       37.48      9.09 o 
  -1  12  10       27.61       22.77      8.47 o 
   0  12  10       82.33       98.99     12.56 o 
   1  12  10       11.62        3.27      6.56 o 
   2  12  10       19.06       24.06      7.75 o 
  -1  13  10       95.41      117.87     13.71 o 
   0  13  10       30.29       25.88      8.81 o 
   1  13  10        8.73       17.81      8.44 o 
   0 -13  11        4.23        7.76      7.82 o 
  -2 -12  11       90.03      103.59      9.09 o 
  -1 -12  11       21.86       38.15      6.64 o 
   0 -12  11       11.35       15.27      4.39 o 
   1 -12  11       23.34       35.92      7.03 o 
   2 -12  11       41.61       39.74      7.80 o 
  -3 -11  11        6.62       14.18      4.51 o 
  -2 -11  11       10.94       15.08      5.16 o 
  -1 -11  11       70.39       78.87     12.21 o 
   0 -11  11       69.30       70.44      6.67 o 
   1 -11  11       58.92       69.25      9.85 o 
   2 -11  11       23.71       35.48      6.82 o 
  -3 -10  11       47.87       57.02      6.38 o 
  -2 -10  11      147.17      168.80     10.06 o 
  -1 -10  11       16.83       10.09      5.09 o 
   0 -10  11       17.63       15.41      4.28 o 
   1 -10  11       96.17      106.39     14.06 o 
   2 -10  11      200.17      191.01     13.50 o 
   3 -10  11       45.90       50.55      5.27 o 
  -4  -9  11       57.98       63.33      6.27 o 
  -3  -9  11       11.79       13.32      3.96 o 
  -2  -9  11        1.18        5.40      3.73 o 
  -1  -9  11      233.24      223.27     10.16 o 
   0  -9  11       39.14       37.71      5.19 o 
   1  -9  11       40.95       39.24      5.12 o 
   2  -9  11      229.75      238.83      9.46 o 
   3  -9  11      214.84      238.09      9.58 o 
  -4  -8  11       44.57       53.96      6.38 o 
  -3  -8  11       35.65       40.59      8.45 o 
  -2  -8  11       71.15       70.01      6.79 o 
  -1  -8  11       42.77       55.06      5.86 o 
   0  -8  11      130.02      129.51      5.48 o 
   1  -8  11      223.14      238.42      7.35 o 
   2  -8  11       16.72       24.27      4.21 o 
   3  -8  11       65.06       67.27      6.01 o 
   4  -8  11       98.11      111.25      8.50 o 
  -4  -7  11      337.16      344.28     12.49 o 
  -3  -7  11       74.59       79.04      6.96 o 
  -2  -7  11       44.81       49.09      5.84 o 
  -1  -7  11       57.73       56.05      4.14 o 
   0  -7  11       91.64       79.04      4.64 o 
   1  -7  11      308.21      322.33      8.41 o 
   2  -7  11       37.10       33.84      8.39 o 
   3  -7  11       36.15       41.67      6.60 o 
   4  -7  11       65.12       65.61      6.97 o 
  -4  -6  11        6.39       17.66      7.17 o 
  -3  -6  11        1.24        0.71      3.55 o 
  -2  -6  11       33.51       33.60      3.47 o 
  -1  -6  11      333.40      336.20     13.15 o 
   0  -6  11      573.85      525.62     25.69 o 
   1  -6  11       17.93       13.64      2.90 o 
   2  -6  11       11.62       10.41      3.13 o 
   3  -6  11       16.15       19.77      4.62 o 
   4  -6  11      227.18      231.65     15.10 o 
  -4  -5  11        9.36       10.79      4.14 o 
  -3  -5  11       66.75       64.49      4.53 o 
  -2  -5  11       20.59       19.83      3.06 o 
  -1  -5  11      120.29      124.90      5.44 o 
   0  -5  11      263.86      257.20      7.51 o 
   1  -5  11      501.50      476.11     16.77 o 
   2  -5  11      304.15      291.94      8.16 o 
   3  -5  11      169.11      149.19      8.12 o 
   4  -5  11       32.11       31.10      5.35 o 
   5  -5  11       25.49       44.73      6.05 o 
  -4  -4  11        3.09        5.57      2.75 o 
  -3  -4  11       44.60       49.72      4.16 o 
  -2  -4  11       56.16       49.01      3.97 o 
  -1  -4  11      158.23      143.12      5.75 o 
   0  -4  11      327.14      304.61      9.79 o 
   1  -4  11      248.17      235.71     11.32 o 
   2  -4  11      545.31      525.30     10.74 o 
   3  -4  11       59.46       48.08      5.55 o 
   4  -4  11       96.39      103.22      8.03 o 
   5  -4  11       13.10       10.52      7.58 o 
  -5  -3  11       29.33       23.38      5.64 o 
  -4  -3  11       35.97       43.17      4.88 o 
  -3  -3  11      167.26      158.45      7.42 o 
  -2  -3  11      129.92      119.86      6.47 o 
  -1  -3  11      124.52      125.68      8.15 o 
   0  -3  11       10.47       14.50      3.77 o 
   1  -3  11        2.09        4.43      2.67 o 
   2  -3  11       92.11       98.27      4.93 o 
   3  -3  11      108.45       86.49      6.58 o 
   4  -3  11       78.65       91.75     13.19 o 
   5  -3  11        6.17        6.73      4.81 o 
  -5  -2  11       58.89       52.35      5.53 o 
  -4  -2  11       14.57       11.68      3.50 o 
  -3  -2  11       20.06       21.69      3.87 o 
  -2  -2  11       59.07       56.97      8.97 o 
  -1  -2  11      110.13       96.56      7.57 o 
   0  -2  11        2.64        3.85      3.26 o 
   1  -2  11       36.14       45.42      4.78 o 
   2  -2  11       39.08       42.34      3.81 o 
   3  -2  11       11.24       17.25      4.12 o 
   4  -2  11        9.37        3.82      3.64 o 
   5  -2  11      196.66      212.92     11.01 o 
  -5  -1  11       25.24       30.12      4.78 o 
  -4  -1  11       65.95       53.19      5.36 o 
  -3  -1  11      103.51      101.90      6.38 o 
  -2  -1  11        6.63       14.53      3.71 o 
  -1  -1  11       89.12       91.00      5.66 o 
   0  -1  11      454.22      439.34     15.41 o 
   1  -1  11      199.47      185.04      5.81 o 
   2  -1  11      180.35      175.00      6.40 o 
   3  -1  11      113.09      107.86      6.89 o 
   4  -1  11       41.23       39.82      5.34 o 
   5  -1  11       34.32       43.12     15.20 o 
  -5   0  11       34.84       40.14      9.18 o 
  -4   0  11      237.33      234.70     14.97 o 
  -3   0  11      455.44      452.36     12.46 o 
  -2   0  11       11.22        9.83      3.47 o 
  -1   0  11      179.15      175.44      9.31 o 
   0   0  11      102.24      105.37      6.60 o 
   1   0  11       13.22        8.37      2.56 o 
   2   0  11      149.46      144.71      5.75 o 
   3   0  11       99.65       85.56      6.30 o 
   4   0  11       28.88       40.01      5.47 o 
   5   0  11        4.07        4.28      7.54 o 
  -5   1  11       25.24       27.20      5.66 o 
  -4   1  11       66.14       72.02      6.16 o 
  -3   1  11      103.44       97.92      6.44 o 
  -2   1  11        6.68        9.95      3.41 o 
  -1   1  11       89.03       87.69      6.70 o 
   0   1  11      453.74      411.51     13.99 o 
   1   1  11      199.91      174.81      5.84 o 
   2   1  11      180.44      165.77      5.72 o 
   3   1  11      112.90      104.08      6.70 o 
   4   1  11       41.33       43.11      7.22 o 
   5   1  11       34.25       37.98      5.76 o 
  -5   2  11       59.08       72.36      6.56 o 
  -4   2  11       14.57       11.02      3.59 o 
  -3   2  11       20.25       19.83      3.83 o 
  -2   2  11       58.93       52.43      5.01 o 
  -1   2  11      109.79       87.84      5.57 o 
   0   2  11        2.63        3.95      2.36 o 
   1   2  11       36.18       35.85      3.40 o 
   2   2  11       39.11       44.99      3.38 o 
   3   2  11       11.24       15.65      7.80 o 
   4   2  11        9.41        7.01      3.62 o 
   5   2  11      196.99      218.16     13.48 o 
  -5   3  11       29.46       35.91     10.51 o 
  -4   3  11       35.90       34.79      8.54 o 
  -3   3  11      167.51      142.27      7.32 o 
  -2   3  11      130.04      129.64      8.79 o 
  -1   3  11      124.28      114.27     16.49 o 
   0   3  11       10.47       10.81      2.74 o 
   1   3  11        2.15        2.66      2.96 o 
   2   3  11       92.54       91.64      6.07 o 
   3   3  11      108.18       92.94      6.46 o 
   4   3  11       78.27       91.97      7.21 o 
   5   3  11        6.20        9.30      4.27 o 
  -5   4  11       10.96       12.29      6.54 o 
  -4   4  11        3.10        8.34      3.19 o 
  -3   4  11       44.51       51.81      7.05 o 
  -2   4  11       56.17       61.44      7.01 o 
  -1   4  11      157.74      153.05      6.82 o 
   0   4  11      327.72      311.06      9.26 o 
   1   4  11      247.96      230.36     18.14 o 
   2   4  11      545.14      525.88     13.24 o 
   3   4  11       59.26       54.91      5.49 o 
   4   4  11       96.51       97.69      8.28 o 
   5   4  11       13.09        4.26      4.17 o 
  -5   5  11        4.13       13.03      4.04 o 
  -4   5  11        9.36        5.86      3.92 o 
  -3   5  11       66.91       67.79      7.93 o 
  -2   5  11       20.57       15.10      4.64 o 
  -1   5  11      120.23      107.45      6.12 o 
   0   5  11      264.18      269.66     13.13 o 
   1   5  11      501.25      488.48      8.02 o 
   2   5  11      304.01      301.70     10.69 o 
   3   5  11      169.35      169.09      8.85 o 
   4   5  11       31.95       24.73      4.75 o 
   5   5  11       25.53       39.84     10.59 o 
  -5   6  11        0.28        4.15      4.64 o 
  -4   6  11        6.38        6.75      4.36 o 
  -3   6  11        1.30       -2.22      3.07 o 
  -2   6  11       33.70       30.72      4.34 o 
  -1   6  11      333.48      328.50     10.03 o 
   0   6  11      573.77      574.92     13.45 o 
   1   6  11       17.91       18.23      2.43 o 
   2   6  11       11.61        8.43      3.55 o 
   3   6  11       16.13       12.74      3.93 o 
   4   6  11      227.33      248.53     10.20 o 
  -4   7  11      337.33      326.57     16.42 o 
  -3   7  11       74.83       82.25      8.79 o 
  -2   7  11       44.92       41.23      5.02 o 
  -1   7  11       57.81       63.29     10.71 o 
   0   7  11       92.01       84.00      5.85 o 
   1   7  11      308.55      311.72     21.67 o 
   2   7  11       36.87       36.01      3.17 o 
   3   7  11       36.13       37.93      8.07 o 
   4   7  11       64.88       62.02     10.28 o 
  -4   8  11       44.59       41.15      7.50 o 
  -3   8  11       35.64       27.83      5.84 o 
  -2   8  11       71.12       64.16      5.87 o 
  -1   8  11       42.86       47.77      4.95 o 
   0   8  11      129.97      130.80      9.27 o 
   1   8  11      222.74      247.73     16.37 o 
   2   8  11       16.62       16.01      4.37 o 
   3   8  11       64.80       69.50      5.27 o 
   4   8  11       98.31       94.95     12.33 o 
  -4   9  11       58.00       74.35      9.79 o 
  -3   9  11       11.86       20.32      4.99 o 
  -2   9  11        1.15        3.87      3.08 o 
  -1   9  11      232.90      211.68      8.77 o 
   0   9  11       39.07       43.28      4.70 o 
   1   9  11       41.29       34.40      7.90 o 
   2   9  11      230.04      217.64      9.89 o 
   3   9  11      214.50      224.45      8.09 o 
  -3  10  11       47.86       62.07      7.96 o 
  -2  10  11      147.06      170.13      8.36 o 
  -1  10  11       16.76       14.34      7.19 o 
   0  10  11       17.58       30.26      7.62 o 
   1  10  11       96.41       95.68     11.50 o 
   2  10  11      200.07      220.73     10.20 o 
   3  10  11       45.81       53.57      5.09 o 
  -3  11  11        6.59       11.90      4.04 o 
  -2  11  11       10.88       17.11      7.42 o 
  -1  11  11       70.52       65.80     10.91 o 
   0  11  11       69.33       86.29     11.50 o 
   1  11  11       59.09       82.44     11.25 o 
   2  11  11       23.65       22.52      7.97 o 
  -2  12  11       90.16       76.98     11.17 o 
  -1  12  11       21.89       34.29      9.64 o 
   1  12  11       23.33       44.62      9.90 o 
   2  12  11       41.68       49.59      9.78 o 
  -1 -12  12       37.91       50.14     16.02 o 
   0 -12  12       16.71       26.85      5.59 o 
   1 -12  12      212.23      250.74     15.30 o 
  -2 -11  12       19.43       21.14      5.73 o 
  -1 -11  12       18.80       31.09      6.22 o 
   0 -11  12        4.37        4.54      3.47 o 
   1 -11  12        1.00        9.82      5.53 o 
   2 -11  12        4.16       21.92      6.47 o 
  -3 -10  12       28.38       38.37      5.51 o 
  -2 -10  12       14.77       18.97      5.40 o 
  -1 -10  12       53.46       66.25     15.41 o 
   0 -10  12        1.38       10.97      6.03 o 
   1 -10  12       63.05       92.32     11.12 o 
   2 -10  12      107.92      142.96     12.50 o 
   3 -10  12       16.45       19.17      3.44 o 
  -3  -9  12        2.16        7.58      3.82 o 
  -2  -9  12       57.03       65.14      7.00 o 
  -1  -9  12       34.60       27.32      9.19 o 
   0  -9  12       93.80      100.17      7.50 o 
   1  -9  12       86.35       99.90      6.92 o 
   2  -9  12        8.16       17.29      3.75 o 
   3  -9  12       88.28       97.10      7.06 o 
  -4  -8  12       16.44       13.20      4.27 o 
  -3  -8  12       19.32       18.73      9.75 o 
  -2  -8  12        4.84        5.60      3.93 o 
  -1  -8  12       90.28       99.85      7.51 o 
   0  -8  12       44.43       46.36      3.94 o 
   1  -8  12       10.27        6.30      2.60 o 
   2  -8  12       59.36       70.77      8.94 o 
   3  -8  12       73.05       90.11      6.72 o 
   4  -8  12       23.00       26.40      6.25 o 
  -4  -7  12      114.74      135.60     15.64 o 
  -3  -7  12      100.30      107.93      8.05 o 
  -2  -7  12        8.54       13.99      4.32 o 
  -1  -7  12       74.03       69.48      4.53 o 
   0  -7  12      183.16      178.46      6.59 o 
   1  -7  12      134.15      131.28      6.33 o 
   2  -7  12       22.43       21.33      4.29 o 
   3  -7  12      118.06      131.83      6.39 o 
   4  -7  12       33.29       31.09      5.38 o 
  -4  -6  12       82.54       76.58      7.07 o 
  -3  -6  12       19.51       18.57      4.39 o 
  -2  -6  12       46.97       48.62      4.04 o 
  -1  -6  12       15.13       14.71      3.50 o 
   0  -6  12       41.76       46.18      4.05 o 
   1  -6  12      188.46      183.44      8.10 o 
   2  -6  12      124.79      123.58     10.41 o 
   3  -6  12      101.95      116.03     18.11 o 
   4  -6  12        1.34       -2.75      3.31 o 
  -4  -5  12       52.27       53.03      9.12 o 
  -3  -5  12       43.15       43.06      4.04 o 
  -2  -5  12       65.53       70.50      5.90 o 
  -1  -5  12      132.89      139.74      6.27 o 
   0  -5  12      363.28      333.35      9.42 o 
   1  -5  12       72.29       62.54      5.60 o 
   2  -5  12      209.55      209.04      7.15 o 
   3  -5  12      114.14      120.87     14.67 o 
   4  -5  12        2.44        3.57      3.44 o 
  -4  -4  12        5.87        5.73      4.96 o 
  -3  -4  12       60.16       59.74      5.27 o 
  -2  -4  12       78.47       75.25      5.66 o 
  -1  -4  12      527.44      504.92     21.76 o 
   0  -4  12      309.45      295.94      9.91 o 
   1  -4  12      105.13      107.16      7.40 o 
   2  -4  12      120.26      112.05      5.45 o 
   3  -4  12       39.24       33.63      5.11 o 
   4  -4  12       25.52       32.12      5.10 o 
  -5  -3  12       48.46       47.26      5.10 o 
  -4  -3  12       36.41       37.38      4.60 o 
  -3  -3  12       26.67       26.64      4.66 o 
  -2  -3  12      455.42      414.19     11.55 o 
  -1  -3  12      373.04      347.52     10.50 o 
   0  -3  12      514.93      446.12     24.08 o 
   1  -3  12      391.57      368.93     16.71 o 
   2  -3  12      488.66      434.26      9.71 o 
   3  -3  12      216.29      185.54      8.60 o 
   4  -3  12       27.34       26.47      4.97 o 
   5  -3  12       14.91       22.59      5.57 o 
  -5  -2  12       54.96       72.94     10.27 o 
  -4  -2  12        5.20        8.61      4.74 o 
  -3  -2  12      151.70      157.75      7.57 o 
  -2  -2  12       86.32       91.62      6.03 o 
  -1  -2  12       86.83       99.84     11.84 o 
   0  -2  12       11.09        7.85      3.51 o 
   1  -2  12       16.66       18.76      3.09 o 
   2  -2  12      464.13      447.62      9.65 o 
   3  -2  12      239.98      237.11      9.70 o 
   4  -2  12        3.73        6.54      4.06 o 
   5  -2  12       39.62       62.84     10.62 o 
  -5  -1  12        6.00        8.54      3.47 o 
  -4  -1  12       54.16       57.09      5.60 o 
  -3  -1  12      101.51       93.74      6.40 o 
  -2  -1  12       33.39       29.95      5.67 o 
  -1  -1  12      411.66      351.74     23.10 o 
   0  -1  12       44.63       36.42      4.54 o 
   1  -1  12      235.66      212.13      6.38 o 
   2  -1  12      432.81      382.29      8.73 o 
   3  -1  12      106.42      107.17      7.04 o 
   4  -1  12      189.91      196.71      9.50 o 
   5  -1  12        2.65        4.80      4.46 o 
  -5   0  12      104.99      121.87      8.01 o 
  -4   0  12       31.27       33.06      4.60 o 
  -3   0  12      512.87      519.69     22.55 o 
  -2   0  12      232.61      227.94      8.75 o 
  -1   0  12      101.13       82.59      5.82 o 
   0   0  12      142.92      123.18      7.94 o 
   1   0  12      267.19      259.06      8.07 o 
   2   0  12        5.63        6.36      2.66 o 
   3   0  12       28.80       25.52      5.29 o 
   4   0  12        3.92        1.43      3.36 o 
   5   0  12       82.21       94.70     10.14 o 
  -5   1  12        5.98        8.12      3.68 o 
  -4   1  12       54.19       47.58      5.29 o 
  -3   1  12      101.77       92.10      6.53 o 
  -2   1  12       33.26       27.83      4.25 o 
  -1   1  12      411.07      360.29     33.22 o 
   0   1  12       44.76       43.26      4.65 o 
   1   1  12      235.56      225.26      6.59 o 
   2   1  12      433.33      378.73      8.47 o 
   3   1  12      106.34      110.86      9.98 o 
   4   1  12      189.64      195.49      9.25 o 
   5   1  12        2.65        4.50      5.88 o 
  -5   2  12       54.88       69.49     15.42 o 
  -4   2  12        5.18        0.91      2.88 o 
  -3   2  12      151.64      155.13      7.76 o 
  -2   2  12       86.37       83.93      6.96 o 
  -1   2  12       86.59       89.84      5.93 o 
   0   2  12       11.15        6.83      3.56 o 
   1   2  12       16.81       19.93      7.46 o 
   2   2  12      464.27      438.54     15.28 o 
   3   2  12      239.87      255.90     11.85 o 
   4   2  12        3.70       10.56      3.91 o 
   5   2  12       39.97       48.22      6.54 o 
  -5   3  12       48.47       60.86      6.06 o 
  -4   3  12       36.72       32.89      7.56 o 
  -3   3  12       26.57       22.46      4.09 o 
  -2   3  12      455.22      415.86     11.95 o 
  -1   3  12      372.98      343.91     10.62 o 
   0   3  12      515.65      457.99     15.01 o 
   1   3  12      391.73      380.29     13.61 o 
   2   3  12      488.57      440.81     12.13 o 
   3   3  12      216.27      191.01      8.45 o 
   4   3  12       27.27       22.73      9.29 o 
   5   3  12       15.01       17.24      4.90 o 
  -5   4  12        1.69        5.29      2.99 o 
  -4   4  12        5.87        4.09      3.96 o 
  -3   4  12       60.20       58.63      5.54 o 
  -2   4  12       78.28       72.42      7.78 o 
  -1   4  12      527.46      498.10     17.32 o 
   0   4  12      309.86      291.36      8.63 o 
   1   4  12      104.74       98.43      6.24 o 
   2   4  12      120.17      129.89     19.79 o 
   3   4  12       39.02       41.21      5.07 o 
   4   4  12       25.47       18.63      5.91 o 
  -4   5  12       51.99       66.18      8.68 o 
  -3   5  12       43.37       54.27      7.43 o 
  -2   5  12       65.70       69.12      7.69 o 
  -1   5  12      132.91      149.03      9.40 o 
   0   5  12      363.02      336.92     10.14 o 
   1   5  12       72.29       69.69      4.34 o 
   2   5  12      209.42      226.67     12.07 o 
   3   5  12      114.45      119.35     14.21 o 
   4   5  12        2.48        7.16      5.70 o 
  -4   6  12       82.55       90.89     10.13 o 
  -3   6  12       19.57        9.27      4.34 o 
  -2   6  12       46.98       46.87      6.94 o 
  -1   6  12       15.06       17.45      3.76 o 
   0   6  12       41.60       46.95      4.93 o 
   1   6  12      188.49      164.94      7.70 o 
   2   6  12      124.36      117.21     17.15 o 
   3   6  12      101.91      103.43      8.02 o 
   4   6  12        1.36        1.49      3.49 o 
  -4   7  12      114.63      134.60     11.81 o 
  -3   7  12      100.48       88.65      9.27 o 
  -2   7  12        8.53       12.11      4.77 o 
  -1   7  12       73.95       66.67      5.60 o 
   0   7  12      183.37      169.98     14.38 o 
   1   7  12      133.72      125.95      7.08 o 
   2   7  12       22.48       23.11      4.23 o 
   3   7  12      117.94      131.75     12.81 o 
   4   7  12       33.42       51.93      9.61 o 
  -4   8  12       16.43       18.81      5.61 o 
  -3   8  12       19.29       25.18      5.72 o 
  -2   8  12        4.82        5.37      3.92 o 
  -1   8  12       90.02       87.34      6.46 o 
   0   8  12       44.34       44.49      5.03 o 
   1   8  12       10.30       12.58      3.56 o 
   2   8  12       59.47       65.34      9.77 o 
   3   8  12       73.04       84.84      6.71 o 
  -3   9  12        2.20       -1.61      3.52 o 
  -2   9  12       57.32       58.07      7.39 o 
  -1   9  12       34.73       37.61      4.76 o 
   0   9  12       93.93       92.44      6.48 o 
   1   9  12       86.55       84.65     10.75 o 
   2   9  12        8.08        7.19      6.45 o 
   3   9  12       88.37       94.54      9.13 o 
  -3  10  12       28.45       23.29      5.37 o 
  -2  10  12       14.86        9.83      4.36 o 
  -1  10  12       53.23       65.06     10.04 o 
   0  10  12        1.37        2.42      6.26 o 
   1  10  12       62.96       50.22      9.15 o 
   2  10  12      107.94      100.89     12.82 o 
   3  10  12       16.42       28.49      8.38 o 
  -1  11  12       18.80       20.35      8.28 o 
   0  11  12        4.40       -1.83      6.55 o 
   1  11  12        1.00       15.01      7.05 o 
   2  11  12        4.19       20.92      7.73 o 
  -1  12  12       38.00       28.59      8.14 o 
   0  12  12       16.76       23.52      8.65 o 
   1  12  12      211.70      229.26     16.12 o 
  -2 -11  13       66.80       95.67      9.08 o 
  -1 -11  13       17.29       28.02      5.54 o 
   0 -11  13       55.61       72.87      7.35 o 
   1 -11  13       42.62       69.14      9.37 o 
  -2 -10  13      159.19      181.01     12.24 o 
  -1 -10  13       17.84       20.72      5.34 o 
   0 -10  13       26.13       30.50      6.57 o 
   1 -10  13       70.85       80.26     10.22 o 
   2 -10  13       40.53       43.23      7.69 o 
  -3  -9  13       37.03       33.62      5.38 o 
  -2  -9  13       20.32       20.32      5.51 o 
  -1  -9  13       57.87       64.16      6.89 o 
   0  -9  13      134.23      144.63      8.81 o 
   1  -9  13       54.58       82.52     11.82 o 
   2  -9  13       36.58       48.93      5.36 o 
   3  -9  13       17.50       22.80      5.35 o 
  -3  -8  13        0.44        2.57      3.47 o 
  -2  -8  13       21.26       29.35      6.51 o 
  -1  -8  13       65.66       67.02      6.73 o 
   0  -8  13       21.55       21.79      4.57 o 
   1  -8  13      112.99      122.76      5.89 o 
   2  -8  13      104.29      110.96      7.87 o 
   3  -8  13       29.83       30.36      6.70 o 
  -4  -7  13        7.58        7.85      3.83 o 
  -3  -7  13       60.50       74.44      8.59 o 
  -2  -7  13       10.13       27.32      5.07 o 
  -1  -7  13        1.01        6.85      3.52 o 
   0  -7  13      108.15       98.05      5.36 o 
   1  -7  13       54.90       59.89      5.79 o 
   2  -7  13       20.79       21.21      4.26 o 
   3  -7  13        8.10       13.08      5.25 o 
   4  -7  13      169.67      189.09      9.76 o 
  -4  -6  13        1.45        5.32      6.47 o 
  -3  -6  13       15.87       22.04      4.97 o 
  -2  -6  13       34.99       34.02      3.80 o 
  -1  -6  13      105.64      102.51     11.41 o 
   0  -6  13      741.69      686.30     14.72 o 
   1  -6  13      147.37      144.98      7.65 o 
   2  -6  13       91.87       92.10      6.70 o 
   3  -6  13       31.36       34.34      5.12 o 
   4  -6  13        3.10        4.37      3.67 o 
  -4  -5  13       28.90       37.00      8.15 o 
  -3  -5  13       41.30       46.37      4.98 o 
  -2  -5  13       32.56       32.04      4.39 o 
  -1  -5  13       64.91       57.36      5.43 o 
   0  -5  13      295.22      282.85      9.82 o 
   1  -5  13      516.00      487.42     24.01 o 
   2  -5  13      137.71      134.47      7.55 o 
   3  -5  13       24.98       32.39      5.10 o 
   4  -5  13       28.31       33.72     13.37 o 
  -4  -4  13       33.75       38.83      6.51 o 
  -3  -4  13       11.50        8.86      3.20 o 
  -2  -4  13      163.84      163.57      7.72 o 
  -1  -4  13      107.75      107.63      6.56 o 
   0  -4  13       70.33       75.78      5.83 o 
   1  -4  13      292.08      280.99     11.75 o 
   2  -4  13      388.06      348.54      8.98 o 
   3  -4  13      156.49      148.60      8.44 o 
   4  -4  13       19.01       19.26      4.30 o 
  -5  -3  13       34.92       34.33      6.47 o 
  -4  -3  13       71.73       61.16      5.86 o 
  -3  -3  13       32.36       34.13      8.33 o 
  -2  -3  13       72.45       65.18      6.84 o 
  -1  -3  13      263.67      245.20      9.17 o 
   0  -3  13        1.13        3.46      3.35 o 
   1  -3  13       88.95       76.59      5.99 o 
   2  -3  13       43.18       38.32      3.93 o 
   3  -3  13       91.12       94.85      7.60 o 
   4  -3  13        1.51        3.52      3.28 o 
  -5  -2  13       62.77       64.95      6.22 o 
  -4  -2  13      107.99      112.80      7.48 o 
  -3  -2  13       24.00       25.86      4.45 o 
  -2  -2  13      212.01      198.69      8.45 o 
  -1  -2  13       16.41       22.92      4.22 o 
   0  -2  13      501.46      465.38     12.38 o 
   1  -2  13       51.90       43.63      4.87 o 
   2  -2  13       36.97       34.39      3.63 o 
   3  -2  13       32.21       38.09      5.21 o 
   4  -2  13        9.67       18.16      4.77 o 
  -5  -1  13       12.68       16.93      7.14 o 
  -4  -1  13       99.32       99.37      7.13 o 
  -3  -1  13      101.97      106.95      6.89 o 
  -2  -1  13      166.44      152.42      7.49 o 
  -1  -1  13      117.07      117.69      6.78 o 
   0  -1  13      433.10      425.14     11.57 o 
   1  -1  13       25.18       23.09      4.19 o 
   2  -1  13      122.90      102.95      5.05 o 
   3  -1  13      189.63      186.85      8.62 o 
   4  -1  13       15.15       19.75      4.85 o 
  -5   0  13        6.13        6.26      5.01 o 
  -4   0  13       30.86       40.79      5.04 o 
  -3   0  13        1.39        0.27      2.98 o 
  -2   0  13      311.14      296.45     20.02 o 
  -1   0  13       16.18       14.51      3.86 o 
   0   0  13      655.20      554.68     40.23 o 
   1   0  13      163.53      131.90      6.77 o 
   2   0  13      580.24      532.47     10.59 o 
   3   0  13       41.22       51.42      5.59 o 
   4   0  13      167.31      187.12      9.63 o 
  -5   1  13       12.70       19.68      3.85 o 
  -4   1  13       99.52       90.20      7.10 o 
  -3   1  13      102.19      101.42      6.90 o 
  -2   1  13      166.72      158.62      7.63 o 
  -1   1  13      117.13      109.11     10.32 o 
   0   1  13      432.99      388.24     11.32 o 
   1   1  13       25.10       24.71      4.10 o 
   2   1  13      122.81      117.59      6.69 o 
   3   1  13      189.71      179.55      8.46 o 
   4   1  13       15.14       14.66      4.37 o 
  -5   2  13       62.62       66.19      6.39 o 
  -4   2  13      108.12       91.24      9.93 o 
  -3   2  13       24.07       15.65      5.52 o 
  -2   2  13      212.46      205.17     10.70 o 
  -1   2  13       16.37       21.94      4.08 o 
   0   2  13      501.80      454.99     19.56 o 
   1   2  13       51.67       53.94      3.92 o 
   2   2  13       37.18       38.13      4.70 o 
   3   2  13       32.33       32.64      4.82 o 
   4   2  13        9.60        9.10      3.86 o 
  -5   3  13       34.90       34.14      6.40 o 
  -4   3  13       71.70       72.83      8.23 o 
  -3   3  13       32.30       23.08      5.06 o 
  -2   3  13       72.27       69.00      9.56 o 
  -1   3  13      263.54      257.73      9.32 o 
   0   3  13        1.13        2.89      3.11 o 
   1   3  13       89.03       86.48      4.54 o 
   2   3  13       43.18       33.82      4.72 o 
   3   3  13       91.01       85.43     12.85 o 
   4   3  13        1.51       -2.36      6.07 o 
  -4   4  13       33.78       37.39      5.30 o 
  -3   4  13       11.55       15.10      3.85 o 
  -2   4  13      163.71      153.94      7.72 o 
  -1   4  13      107.91       97.95     15.51 o 
   0   4  13       70.00       67.64      8.09 o 
   1   4  13      292.40      278.06      7.56 o 
   2   4  13      387.90      358.39     15.21 o 
   3   4  13      156.49      174.45     19.40 o 
   4   4  13       18.90       19.70      4.57 o 
  -4   5  13       28.91       33.42      5.25 o 
  -3   5  13       41.60       43.94      6.93 o 
  -2   5  13       32.52       28.50      5.50 o 
  -1   5  13       64.95       60.88      7.27 o 
   0   5  13      294.56      270.55      9.39 o 
   1   5  13      516.19      497.53     11.31 o 
   2   5  13      137.79      154.08      7.66 o 
   3   5  13       24.83       30.83      4.82 o 
   4   5  13       28.47       31.52      9.71 o 
  -4   6  13        1.45       -0.15      4.47 o 
  -3   6  13       15.94       27.25      5.77 o 
  -2   6  13       35.04       27.92      5.57 o 
  -1   6  13      105.65      104.12      8.89 o 
   0   6  13      742.98      724.00     16.16 o 
   1   6  13      146.94      147.18      5.91 o 
   2   6  13       91.51       86.55     19.66 o 
   3   6  13       31.27       40.65      5.29 o 
   4   6  13        3.11       18.61      6.70 o 
  -4   7  13        7.52        1.40      4.27 o 
  -3   7  13       60.53       53.39      8.31 o 
  -2   7  13       10.06       17.07      4.76 o 
  -1   7  13        0.99       -1.09      3.54 o 
   0   7  13      108.51      107.47      6.59 o 
   1   7  13       54.79       58.26      5.61 o 
   2   7  13       20.83       16.38      3.83 o 
   3   7  13        8.11       17.76      6.38 o 
   4   7  13      169.76      210.26     14.89 o 
  -3   8  13        0.44       -0.49      3.65 o 
  -2   8  13       21.35       21.94      5.40 o 
  -1   8  13       65.67       51.12      7.35 o 
   0   8  13       21.51       18.16      3.99 o 
   1   8  13      113.20      129.89     21.70 o 
   2   8  13      103.91      118.76     12.41 o 
   3   8  13       29.99       51.95      9.71 o 
  -3   9  13       36.97       32.28      6.22 o 
  -2   9  13       20.24       29.34      5.80 o 
  -1   9  13       57.81       76.72      8.04 o 
   0   9  13      134.49      156.50      7.71 o 
   1   9  13       54.65       72.37      9.85 o 
   2   9  13       36.47       50.80      9.47 o 
  -2  10  13      159.54      143.14     11.16 o 
   0  10  13       26.11       32.56      8.13 o 
   1  10  13       71.09       82.71     11.04 o 
   2  10  13       40.58       64.58     10.03 o 
   0  11  13       55.29       57.80      9.67 o 
   1  11  13       42.47       55.68      9.73 o 
  -1 -11  14        1.48        2.31      4.40 o 
   0 -11  14       13.91       21.30      5.56 o 
  -2 -10  14        5.43        4.37      5.40 o 
  -1 -10  14       47.08       69.34     11.47 o 
   0 -10  14      134.04      165.38      9.38 o 
   1 -10  14       11.05        9.90      5.86 o 
   2 -10  14        2.67       19.43      5.87 o 
  -2  -9  14       10.99       19.32      5.83 o 
  -1  -9  14       77.88       88.93      8.07 o 
   0  -9  14       20.08       26.92      5.08 o 
   1  -9  14       20.34       28.84      7.11 o 
   2  -9  14       52.96       71.63      6.30 o 
  -3  -8  14       57.12       54.82      6.34 o 
  -2  -8  14        5.91       14.67      4.99 o 
  -1  -8  14       83.77       94.72      8.56 o 
   0  -8  14       58.21       64.27     10.28 o 
   1  -8  14       59.79       58.22      6.40 o 
   2  -8  14        0.08        3.42      3.15 o 
   3  -8  14       36.66       31.94      6.59 o 
  -3  -7  14        4.57        5.18      5.29 o 
  -2  -7  14        8.47        9.35      4.65 o 
  -1  -7  14      105.86      129.22      5.93 o 
   0  -7  14       13.82       13.54      2.93 o 
   1  -7  14      120.29      132.34      7.94 o 
   2  -7  14       10.36       17.21      4.50 o 
   3  -7  14        1.54        2.27      4.63 o 
  -4  -6  14        8.32       12.35      6.79 o 
  -3  -6  14       33.72       30.05      8.31 o 
  -2  -6  14       75.60       74.69      5.14 o 
  -1  -6  14      100.27       93.59      6.60 o 
   0  -6  14       17.39       25.23      4.40 o 
   1  -6  14       36.59       33.69      7.75 o 
   2  -6  14        6.42       15.59      4.01 o 
   3  -6  14       16.00        8.24      5.11 o 
  -4  -5  14       42.35       46.54      9.02 o 
  -3  -5  14        2.22        4.19      3.09 o 
  -2  -5  14       12.53       12.33      3.63 o 
  -1  -5  14       90.21       93.92      8.18 o 
   0  -5  14       10.68        9.30      3.47 o 
   1  -5  14      173.35      199.46     18.98 o 
   2  -5  14       55.54       58.08      9.30 o 
   3  -5  14       11.05       17.92      5.64 o 
   4  -5  14       11.15       16.89      4.45 o 
  -4  -4  14       23.05       27.28      4.32 o 
  -3  -4  14       23.94       22.94      4.18 o 
  -2  -4  14        4.94        6.59      6.05 o 
  -1  -4  14       11.99       12.59      3.63 o 
   0  -4  14        7.89        8.76      3.57 o 
   1  -4  14      315.08      284.06     10.17 o 
   2  -4  14       18.19       20.08      4.05 o 
   3  -4  14       10.97       11.79      4.54 o 
   4  -4  14        6.88        7.78      4.70 o 
  -4  -3  14       33.97       37.52      4.87 o 
  -3  -3  14        3.35        2.39      3.02 o 
  -2  -3  14      170.94      162.07      7.96 o 
  -1  -3  14      480.10      448.87     12.66 o 
   0  -3  14       25.71       33.21      7.85 o 
   1  -3  14      155.49      148.48      7.73 o 
   2  -3  14        5.22        2.75      3.18 o 
   3  -3  14       43.14       42.75      5.38 o 
   4  -3  14        6.88       10.43      3.90 o 
  -4  -2  14      127.22      128.02      8.10 o 
  -3  -2  14       72.48       68.21      6.06 o 
  -2  -2  14      115.54      103.20      6.87 o 
  -1  -2  14     1048.07     1032.45     20.90 o 
   0  -2  14      199.50      206.10      8.50 o 
   1  -2  14      234.05      233.44      9.00 o 
   2  -2  14       60.55       39.95      4.72 o 
   3  -2  14       18.88       18.92      5.14 o 
   4  -2  14       47.52       60.04      6.95 o 
  -4  -1  14       69.70       62.32      6.02 o 
  -3  -1  14       56.42       52.19      5.47 o 
  -2  -1  14      124.35      111.38      7.00 o 
  -1  -1  14      110.60       94.00      6.42 o 
   0  -1  14       98.78      101.19     13.92 o 
   1  -1  14      171.60      161.21      7.57 o 
   2  -1  14      259.43      238.90      8.64 o 
   3  -1  14       63.43       66.08      6.26 o 
   4  -1  14       63.73       75.67      9.33 o 
  -4   0  14       42.36       43.98      9.35 o 
  -3   0  14       17.26       21.79      4.23 o 
  -2   0  14      178.89      177.29      8.27 o 
  -1   0  14      242.91      231.26      8.99 o 
   0   0  14       35.24       35.10      6.63 o 
   1   0  14      726.06      591.49     16.98 o 
   2   0  14       89.52       86.72      9.09 o 
   3   0  14      167.21      177.91      8.62 o 
   4   0  14        0.00       -2.16      4.88 o 
  -4   1  14       69.82       73.36      6.59 o 
  -3   1  14       56.38       49.12      5.54 o 
  -2   1  14      124.04      107.65      6.85 o 
  -1   1  14      110.74      100.81      6.59 o 
   0   1  14       98.87      102.69      6.49 o 
   1   1  14      171.55      138.00      7.25 o 
   2   1  14      259.14      236.81      9.05 o 
   3   1  14       63.40       70.73     12.44 o 
   4   1  14       63.77       77.90      7.20 o 
  -4   2  14      127.48      137.28      8.55 o 
  -3   2  14       72.23       73.60      6.41 o 
  -2   2  14      115.78       98.16      7.21 o 
  -1   2  14     1048.72     1068.86     21.17 o 
   0   2  14      199.13      208.69      8.51 o 
   1   2  14      234.70      203.44      9.47 o 
   2   2  14       60.36       40.08      6.93 o 
   3   2  14       18.88       23.61      4.43 o 
   4   2  14       47.52       51.90      6.19 o 
  -4   3  14       34.02       26.88      4.18 o 
  -3   3  14        3.33        7.52      6.10 o 
  -2   3  14      171.07      177.27     11.55 o 
  -1   3  14      480.67      440.42     12.48 o 
   0   3  14       25.61       21.87      4.08 o 
   1   3  14      155.87      142.75     13.96 o 
   2   3  14        5.24       13.76      4.95 o 
   3   3  14       43.23       42.22      5.34 o 
   4   3  14        6.86       12.77      5.39 o 
  -4   4  14       22.99       20.46      4.77 o 
  -3   4  14       24.06       29.98      4.89 o 
  -2   4  14        4.98        8.10      3.28 o 
  -1   4  14       12.11        3.56      3.21 o 
   0   4  14        7.89        8.42      3.34 o 
   1   4  14      315.60      297.75      9.76 o 
   2   4  14       18.27       21.44      4.20 o 
   3   4  14       10.94       12.12      3.81 o 
   4   4  14        6.88        3.72     11.82 o 
  -4   5  14       42.55       47.32      6.05 o 
  -3   5  14        2.21        1.41      5.43 o 
  -2   5  14       12.48        6.57      3.22 o 
  -1   5  14       90.24       88.34      6.41 o 
   0   5  14       10.73        8.88      3.38 o 
   1   5  14      173.02      162.80      7.25 o 
   2   5  14       55.70       58.95      5.63 o 
   3   5  14       10.99       26.00      9.54 o 
   4   5  14       11.28        9.96      7.22 o 
  -4   6  14        8.26       16.38      4.67 o 
  -3   6  14       33.69       36.74      6.74 o 
  -2   6  14       75.46       67.97      8.32 o 
  -1   6  14      100.17       97.97      9.10 o 
   0   6  14       17.44       19.49      3.72 o 
   1   6  14       36.38       33.88      4.49 o 
   2   6  14        6.49        9.56      5.77 o 
   3   6  14       15.93       27.78      6.94 o 
  -3   7  14        4.56        6.35      4.30 o 
  -2   7  14        8.39       12.55      4.56 o 
  -1   7  14      105.82      117.88     10.03 o 
   0   7  14       13.85       11.07      4.77 o 
   1   7  14      120.11      127.37      5.62 o 
   2   7  14       10.33       15.35      4.33 o 
   3   7  14        1.56       12.82      6.30 o 
  -3   8  14       57.20       54.13      7.99 o 
  -2   8  14        5.93        8.66      4.31 o 
  -1   8  14       83.62       88.80      9.18 o 
   0   8  14       58.33       67.65      8.04 o 
   1   8  14       59.83       59.11      8.16 o 
   2   8  14        0.08        3.78      5.93 o 
   3   8  14       36.67       44.42      8.75 o 
  -3   9  14        5.06        7.17      4.25 o 
  -2   9  14       10.97       13.75      4.94 o 
  -1   9  14       78.03       84.58      8.87 o 
   0   9  14       20.06       22.36      5.20 o 
   1   9  14       20.28       26.08      6.88 o 
   2   9  14       52.76       86.72     10.83 o 
  -2  10  14        5.44        0.25      3.97 o 
   1  10  14       11.02       30.75      7.75 o 
   2  10  14        2.73       12.86      6.90 o 
  -1 -10  15       79.10      113.08      9.23 o 
   0 -10  15       62.01       86.44      7.32 o 
   1 -10  15       58.93       79.16     10.12 o 
  -2  -9  15       73.06      103.82      9.28 o 
  -1  -9  15      115.75      138.56      9.88 o 
   0  -9  15       37.26       40.38      5.60 o 
   1  -9  15       62.22       88.34     10.24 o 
   2  -9  15       13.61       20.88      4.01 o 
  -2  -8  15       55.24       77.96      8.37 o 
  -1  -8  15       35.06       45.96      6.83 o 
   0  -8  15      100.36       96.55     11.38 o 
   1  -8  15       63.98       88.78     10.20 o 
   2  -8  15        0.78        9.20      3.39 o 
  -3  -7  15       10.83       -2.88      7.01 o 
  -2  -7  15       70.38       86.23     11.75 o 
  -1  -7  15       36.43       30.31      7.78 o 
   0  -7  15      156.29      152.65     23.41 o 
   1  -7  15       40.94       49.88      5.67 o 
   2  -7  15       36.32       38.34      7.32 o 
   3  -7  15       39.26       34.71      7.09 o 
  -3  -6  15       11.49       13.54      7.89 o 
  -2  -6  15       32.72       46.18      5.09 o 
  -1  -6  15       15.07       16.47      4.81 o 
   0  -6  15      177.17      178.24      8.37 o 
   1  -6  15       69.36       64.31      6.43 o 
   2  -6  15        4.80        5.37      3.28 o 
   3  -6  15       19.38       14.66      5.28 o 
  -4  -5  15      106.41      116.70     12.39 o 
  -3  -5  15       35.10       40.56      4.85 o 
  -2  -5  15      123.33      126.72      8.42 o 
  -1  -5  15       94.24       87.62      6.75 o 
   0  -5  15      165.36      158.52      8.09 o 
   1  -5  15      102.15      106.44     10.27 o 
   2  -5  15       31.63       31.24      4.70 o 
   3  -5  15       10.32        7.85      4.94 o 
  -4  -4  15       12.32       20.06      3.80 o 
  -3  -4  15       69.93       80.17      7.84 o 
  -2  -4  15       28.41       32.37      8.59 o 
  -1  -4  15       54.91       49.12      6.90 o 
   0  -4  15        6.35        2.31      3.27 o 
   1  -4  15       32.72       32.75      4.92 o 
   2  -4  15        3.49        3.79      5.29 o 
   3  -4  15       10.98       13.64      5.20 o 
   4  -4  15       70.04       56.96      8.53 o 
  -4  -3  15       62.29       64.76      9.11 o 
  -3  -3  15       42.23       44.01      5.11 o 
  -2  -3  15       93.32       96.53      9.61 o 
  -1  -3  15      145.20      141.23      7.72 o 
   0  -3  15      110.36       98.87      6.80 o 
   1  -3  15       10.26       11.64      5.96 o 
   2  -3  15      214.86      219.99      9.01 o 
   3  -3  15       13.69       31.50      6.70 o 
   4  -3  15       17.44       18.19      5.49 o 
  -4  -2  15        6.46        6.20      3.19 o 
  -3  -2  15       18.06       27.16      4.28 o 
  -2  -2  15      104.76      100.15     17.31 o 
  -1  -2  15       50.42       48.80      5.54 o 
   0  -2  15       89.62       83.42     11.31 o 
   1  -2  15       85.42       82.00      6.37 o 
   2  -2  15       74.23       68.53      5.71 o 
   3  -2  15       41.93       40.47      7.33 o 
   4  -2  15       43.17       46.42      6.28 o 
  -4  -1  15       17.60       13.69      3.89 o 
  -3  -1  15      133.14      122.44      7.92 o 
  -2  -1  15        3.24        3.59      3.01 o 
  -1  -1  15      208.24      194.50      8.64 o 
   0  -1  15      162.68      154.36      7.78 o 
   1  -1  15       84.04       88.24      6.43 o 
   2  -1  15       12.13       12.56      5.08 o 
   3  -1  15       77.77       84.34     10.29 o 
   4  -1  15       11.24        6.62      6.40 o 
  -4   0  15        0.91        9.01      3.38 o 
  -3   0  15      166.90      178.25      8.61 o 
  -2   0  15       17.84       23.14      4.04 o 
  -1   0  15       18.23       14.93      3.82 o 
   0   0  15       50.35       53.98      5.45 o 
   1   0  15       29.20       25.01      4.09 o 
   2   0  15       28.76       32.57      6.68 o 
   3   0  15       30.58       46.35      8.28 o 
   4   0  15       73.88       99.16      8.14 o 
  -4   1  15       17.66       15.90      3.54 o 
  -3   1  15      133.04      138.58      8.28 o 
  -2   1  15        3.19        3.12      3.13 o 
  -1   1  15      208.21      199.00     11.17 o 
   0   1  15      162.25      146.06      7.47 o 
   1   1  15       84.03       89.71      6.27 o 
   2   1  15       12.14        7.06      5.34 o 
   3   1  15       77.85       76.07     13.08 o 
   4   1  15       11.09       12.70      4.45 o 
  -4   2  15        6.57        7.99      6.11 o 
  -3   2  15       18.14       24.25      4.24 o 
  -2   2  15      104.68       92.85      6.85 o 
  -1   2  15       50.48       47.79      5.34 o 
   0   2  15       89.67       94.67      6.51 o 
   1   2  15       85.56       78.54      5.96 o 
   2   2  15       74.17       77.84      9.14 o 
   3   2  15       42.04       44.76      5.57 o 
   4   2  15       43.32       46.09      6.06 o 
  -4   3  15       62.02       65.30      8.47 o 
  -3   3  15       42.27       47.20      5.50 o 
  -2   3  15       93.26       87.64      6.84 o 
  -1   3  15      145.25      140.19      7.59 o 
   0   3  15      110.28      104.25      6.73 o 
   1   3  15       10.31        8.64      3.45 o 
   2   3  15      214.77      211.40     12.73 o 
   3   3  15       13.62       23.03      4.57 o 
   4   3  15       17.48       20.42      4.80 o 
  -4   4  15       12.26       11.57      4.08 o 
  -3   4  15       70.08       78.62      7.17 o 
  -2   4  15       28.34       27.70      4.33 o 
  -1   4  15       54.93       53.76      5.48 o 
   0   4  15        6.29        6.50      4.44 o 
   1   4  15       32.64       37.26      4.69 o 
   2   4  15        3.49        3.40      4.51 o 
   3   4  15       10.99        7.92      4.07 o 
   4   4  15       70.08       77.56     11.40 o 
  -4   5  15      106.73      119.29     10.03 o 
  -3   5  15       35.12       32.62      5.33 o 
  -2   5  15      123.23      116.20      7.73 o 
  -1   5  15       94.09       90.54      6.71 o 
   0   5  15      165.59      151.98      7.65 o 
   1   5  15      102.36      102.17      7.59 o 
   2   5  15       31.68       32.93      5.49 o 
   3   5  15       10.43       17.06      4.52 o 
  -3   6  15       11.49       19.15      4.94 o 
  -2   6  15       32.76       45.79      5.56 o 
  -1   6  15       15.08       19.11      3.96 o 
   0   6  15      176.88      178.30      8.34 o 
   1   6  15       69.52       74.87      6.66 o 
   2   6  15        4.87        6.30      3.48 o 
   3   6  15       19.41       31.04      7.41 o 
  -3   7  15       10.88       13.15      5.09 o 
  -2   7  15       70.47       76.16      9.11 o 
  -1   7  15       36.72       28.62      5.83 o 
   0   7  15      156.57      158.42     13.47 o 
   1   7  15       40.94       50.82      7.53 o 
   2   7  15       36.40       50.73      5.57 o 
   3   7  15       39.16       33.93      7.29 o 
  -3   8  15      118.19      119.65     11.33 o 
  -2   8  15       55.11       50.74      7.89 o 
  -1   8  15       35.21       32.67      6.16 o 
   0   8  15      100.22      106.03      9.77 o 
   1   8  15       64.06       59.46      7.77 o 
   2   8  15        0.79        8.41      6.22 o 
  -2   9  15       72.86       71.96      8.84 o 
  -1   9  15      115.69      140.96     11.19 o 
   0   9  15       37.26       51.74      6.82 o 
   2   9  15       13.76       31.67      7.57 o 
  -1  -9  16       42.66       54.88      6.66 o 
   0  -9  16        7.72       12.41      5.78 o 
   1  -9  16        3.96        4.10      5.05 o 
  -2  -8  16        7.43       16.37      9.31 o 
  -1  -8  16       14.71       17.74      6.51 o 
   0  -8  16       21.49       26.01      6.68 o 
   1  -8  16        1.90       11.20      3.43 o 
   2  -8  16       52.15       78.63      7.61 o 
  -2  -7  16      220.51      271.81     18.22 o 
  -1  -7  16       37.83       46.24      8.29 o 
   0  -7  16       32.27       35.94      4.81 o 
   1  -7  16       28.61       27.30      4.79 o 
   2  -7  16       87.17      126.12      8.09 o 
  -3  -6  16       12.46       20.64      8.74 o 
  -2  -6  16       11.37        8.26      2.91 o 
  -1  -6  16       13.58       14.51      3.46 o 
   0  -6  16      121.84      140.48      8.29 o 
   1  -6  16       29.01       33.83      4.85 o 
   2  -6  16       45.59       48.83      5.31 o 
   3  -6  16       55.79       71.62      9.33 o 
  -3  -5  16      122.32      133.16     22.63 o 
  -2  -5  16       25.52       26.14      4.28 o 
  -1  -5  16      117.20      116.19      7.80 o 
   0  -5  16        8.60       15.35      3.89 o 
   1  -5  16        5.17        9.78      3.51 o 
   2  -5  16       10.61       10.01      3.69 o 
   3  -5  16       10.28       27.10      6.16 o 
  -3  -4  16       49.99       50.96      9.75 o 
  -2  -4  16        5.02        1.36      3.27 o 
  -1  -4  16       47.45       46.10      5.37 o 
   0  -4  16        4.29        6.93      3.44 o 
   1  -4  16       19.33       27.11      4.66 o 
   2  -4  16       17.66       18.19      8.38 o 
   3  -4  16       17.46       20.84      5.49 o 
  -4  -3  16       67.62       64.21      8.02 o 
  -3  -3  16        4.45        5.15      3.33 o 
  -2  -3  16       89.25       86.18      6.92 o 
  -1  -3  16      115.59      106.19      7.34 o 
   0  -3  16       40.50       42.34      5.28 o 
   1  -3  16       11.30       15.68      6.77 o 
   2  -3  16       47.07       46.86      6.07 o 
   3  -3  16       30.01       32.37      6.51 o 
  -4  -2  16        0.49        7.79      3.75 o 
  -3  -2  16       23.84       20.52      4.44 o 
  -2  -2  16      274.74      279.84     10.57 o 
  -1  -2  16      100.17      120.63     21.03 o 
   0  -2  16        9.98       13.31      3.90 o 
   1  -2  16      127.69      128.87      8.35 o 
   2  -2  16        1.08       -0.34      3.99 o 
   3  -2  16       69.06       84.01      9.84 o 
  -4  -1  16        8.30        8.70      3.42 o 
  -3  -1  16       17.14       18.62      6.18 o 
  -2  -1  16       82.27       78.23      6.68 o 
  -1  -1  16       78.02       76.87     10.69 o 
   0  -1  16       17.82       19.53      4.14 o 
   1  -1  16       38.53       41.67      5.20 o 
   2  -1  16      251.31      241.71     13.85 o 
   3  -1  16       46.35       45.07      8.65 o 
  -4   0  16        1.46        3.16      3.10 o 
  -3   0  16        9.88        7.14      3.02 o 
  -2   0  16       23.83       26.12      4.29 o 
  -1   0  16        1.82       -1.35      2.86 o 
   0   0  16       49.84       65.04      5.94 o 
   1   0  16      292.21      254.82     14.06 o 
   2   0  16        4.78       -1.49      4.53 o 
   3   0  16        4.24        7.62      5.89 o 
  -4   1  16        8.34       11.25      3.73 o 
  -3   1  16       17.14       11.23      3.98 o 
  -2   1  16       82.20       89.56      6.94 o 
  -1   1  16       78.12       76.46      6.37 o 
   0   1  16       18.03       16.02      3.87 o 
   1   1  16       38.65       44.22      5.36 o 
   2   1  16      251.37      243.05     13.99 o 
   3   1  16       46.49       40.07      8.27 o 
  -4   2  16        0.50        2.96      4.35 o 
  -3   2  16       23.85       25.84      9.91 o 
  -2   2  16      274.96      274.07     10.52 o 
  -1   2  16      100.24      112.08      7.48 o 
   0   2  16       10.07       15.05      3.74 o 
   1   2  16      127.56      122.64      9.08 o 
   2   2  16        1.07        2.16      4.79 o 
   3   2  16       68.71       67.15      9.48 o 
  -4   3  16       67.61       69.44      8.56 o 
  -3   3  16        4.45        3.14      3.21 o 
  -2   3  16       89.39       89.14      7.14 o 
  -1   3  16      115.27      100.64      7.23 o 
   0   3  16       40.71       46.90      5.34 o 
   1   3  16       11.33       21.97      4.36 o 
   2   3  16       47.22       48.63      7.78 o 
   3   3  16       29.98       43.49      8.74 o 
  -3   4  16       49.96       40.68      5.94 o 
  -2   4  16        4.99        5.19      5.28 o 
  -1   4  16       47.52       41.60      5.36 o 
   0   4  16        4.34        3.62      3.20 o 
   1   4  16       19.40       22.90      5.52 o 
   2   4  16       17.55       13.98      5.75 o 
   3   4  16       17.49       19.46      6.62 o 
  -3   5  16      122.25      121.56     14.78 o 
  -2   5  16       25.39       23.89      9.98 o 
  -1   5  16      117.03      112.54      7.57 o 
   0   5  16        8.57        5.47      3.57 o 
   1   5  16        5.13        8.76      4.59 o 
   2   5  16       10.58        6.86      5.00 o 
   3   5  16       10.31        9.20      5.26 o 
  -3   6  16       12.55       15.99      4.46 o 
  -2   6  16       11.30       10.18      3.51 o 
  -1   6  16       13.54       21.86      4.13 o 
   0   6  16      122.02      138.18      7.98 o 
   1   6  16       28.93       28.81      6.30 o 
   2   6  16       45.57       44.51      7.34 o 
   3   6  16       55.67       58.86      8.18 o 
  -2   7  16      220.66      232.50     14.06 o 
  -1   7  16       37.82       48.65      5.54 o 
   0   7  16       32.17       44.30     14.84 o 
   1   7  16       28.62       31.53      6.57 o 
   2   7  16       87.35       78.14      9.14 o 
  -2   8  16        7.37       13.43      5.20 o 
  -1   8  16       14.70       20.42      5.62 o 
   0   8  16       21.35       32.68      4.38 o 
   1   8  16        1.90       12.46      4.66 o 
  -1   9  16       42.59       56.20      7.57 o 
   0   9  16        7.76       17.95      4.79 o 
  -1  -8  17       55.68       62.11      9.57 o 
   0  -8  17       34.77       66.00      9.08 o 
   1  -8  17       90.41       90.91      9.16 o 
  -2  -7  17       47.29       41.43     10.06 o 
  -1  -7  17       84.29       89.01     10.92 o 
   0  -7  17      112.36      139.29      7.89 o 
   1  -7  17        8.46       21.88      6.74 o 
  -2  -6  17        3.24        9.48      4.84 o 
  -1  -6  17       16.23       21.47      5.28 o 
   0  -6  17       88.96      104.01     13.51 o 
   1  -6  17       29.96       41.96      4.85 o 
   2  -6  17       16.69       16.31      4.23 o 
  -3  -5  17       44.51       41.91      5.10 o 
  -2  -5  17        5.48        8.90      5.03 o 
  -1  -5  17       17.93       21.16      6.38 o 
   0  -5  17       40.12       28.38      4.64 o 
   1  -5  17       20.85       21.94      4.22 o 
   2  -5  17       13.96       14.17      6.35 o 
  -3  -4  17       85.74       97.15     11.71 o 
  -2  -4  17       38.77       44.48      5.53 o 
  -1  -4  17        7.55       11.58      3.47 o 
   0  -4  17       24.52       23.76      4.45 o 
   1  -4  17       26.90       41.30      5.01 o 
   2  -4  17       44.53       58.21      8.87 o 
   3  -4  17       17.47       33.17      6.64 o 
  -3  -3  17        6.42        4.70      6.05 o 
  -2  -3  17        3.25        4.96      3.33 o 
  -1  -3  17       36.24       33.36      4.66 o 
   0  -3  17       20.97       24.55      4.55 o 
   1  -3  17        1.39       17.06      3.65 o 
   2  -3  17       43.22       43.82      7.44 o 
   3  -3  17        5.15       10.23      4.60 o 
  -3  -2  17        8.64       12.20      3.88 o 
  -2  -2  17      110.18      103.84      7.45 o 
  -1  -2  17       52.45       56.79      9.12 o 
   0  -2  17       47.59       46.72      5.42 o 
   1  -2  17       78.83       73.34     14.66 o 
   2  -2  17       17.25       22.03      5.70 o 
   3  -2  17        9.88       15.44      4.81 o 
  -3  -1  17       63.11       61.81      6.41 o 
  -2  -1  17       38.55       42.51      9.17 o 
  -1  -1  17       43.48       45.58      6.80 o 
   0  -1  17       38.96       34.70      4.92 o 
   1  -1  17       34.45       31.95      5.08 o 
   2  -1  17       42.89       33.23      6.26 o 
   3  -1  17      131.92      157.42     13.98 o 
  -3   0  17        0.02        4.28      4.85 o 
  -2   0  17       85.30       82.92      6.75 o 
  -1   0  17        5.20        9.50      3.50 o 
   0   0  17       30.29       22.84      4.28 o 
   1   0  17       22.09       23.64      5.46 o 
   2   0  17       85.52       80.09     10.28 o 
   3   0  17       34.13       33.76      7.92 o 
  -3   1  17       63.02       58.62      6.10 o 
  -2   1  17       38.62       44.67      5.14 o 
  -1   1  17       43.46       27.16      4.34 o 
   0   1  17       39.07       34.75     10.83 o 
   1   1  17       34.35       38.75      4.86 o 
   2   1  17       43.05       39.54      7.88 o 
   3   1  17      132.05      147.78     13.49 o 
  -3   2  17        8.65       12.27      5.13 o 
  -2   2  17      110.12       97.26      8.63 o 
  -1   2  17       52.53       57.85      6.03 o 
   0   2  17       47.77       50.78      7.14 o 
   1   2  17       78.44       77.21      6.31 o 
   2   2  17       17.23       23.53      6.69 o 
   3   2  17        9.91       22.62      7.27 o 
  -3   3  17        6.42        8.22      3.70 o 
  -2   3  17        3.24        1.02      3.84 o 
  -1   3  17       36.19       34.93      5.98 o 
   0   3  17       21.02       22.78      4.42 o 
   1   3  17        1.39        3.83      7.35 o 
   2   3  17       43.40       50.36      8.19 o 
   3   3  17        5.12        8.08      5.89 o 
  -3   4  17       85.92       89.33      7.93 o 
  -2   4  17       38.59       35.25      4.88 o 
  -1   4  17        7.65        9.45      3.99 o 
   0   4  17       24.48       22.77      4.62 o 
   1   4  17       26.99       14.99      5.74 o 
   2   4  17       44.64       53.82      8.19 o 
   3   4  17       17.55       14.33      6.12 o 
  -3   5  17       44.69       46.67      5.97 o 
  -2   5  17        5.40        5.26      3.40 o 
  -1   5  17       17.95       23.26      4.65 o 
   0   5  17       40.21       41.01      5.18 o 
   1   5  17       20.89       20.38      5.71 o 
   2   5  17       13.87       12.46      5.52 o 
  -2   6  17        3.23        5.90      3.15 o 
  -1   6  17       16.26       23.04      4.31 o 
   0   6  17       89.12       97.96      7.26 o 
   1   6  17       30.23       32.54      6.73 o 
   2   6  17       16.81       24.97      6.14 o 
  -2   7  17       47.12       53.33      5.68 o 
  -1   7  17       84.15      102.23     14.12 o 
   0   7  17      112.40      111.64      7.64 o 
   1   7  17        8.52       22.68      5.79 o 
  -1   8  17       55.69       70.23     12.69 o 
   0   8  17       34.75       39.85      5.76 o 
   1   8  17       90.36       99.31     10.16 o 
   0  -7  18       33.24       50.50      5.56 o 
  -1  -6  18       43.88       42.62      4.99 o 
   0  -6  18        2.41       16.31      3.85 o 
   1  -6  18       12.83       23.76      4.19 o 
  -2  -5  18       46.82       56.80      5.92 o 
  -1  -5  18       13.76       29.21      7.91 o 
   0  -5  18       58.28       69.59      6.48 o 
   1  -5  18       18.45       28.57      6.90 o 
   2  -5  18       96.93      120.48     11.73 o 
  -2  -4  18        6.83        9.43      3.41 o 
  -1  -4  18        6.72       12.27      5.43 o 
   0  -4  18       32.71       37.50      5.06 o 
   1  -4  18        3.48        3.37      3.21 o 
   2  -4  18       45.33       44.45      7.37 o 
  -2  -3  18       52.45       53.08      5.44 o 
  -1  -3  18       19.22       28.14      4.53 o 
   0  -3  18        6.44        7.92      3.45 o 
   1  -3  18       11.74       12.55      6.04 o 
   2  -3  18        3.61       10.57      4.13 o 
  -3  -2  18       13.16       11.77      3.86 o 
  -2  -2  18      107.10      109.55      7.78 o 
  -1  -2  18       28.64       33.57      5.26 o 
   0  -2  18       60.47       51.56      6.47 o 
   1  -2  18        1.43       -3.50      3.50 o 
   2  -2  18       19.89       20.95      5.13 o 
  -3  -1  18        4.31        9.00      4.60 o 
  -2  -1  18      147.98      158.86     14.70 o 
  -1  -1  18        0.16        3.31      3.08 o 
   0  -1  18       68.41       67.66      6.27 o 
   1  -1  18       96.19       97.42     14.92 o 
   2  -1  18        6.09       14.02      5.20 o 
  -3   0  18       62.54       60.77      6.17 o 
  -2   0  18      365.90      374.47     23.37 o 
  -1   0  18       12.56       14.01      3.61 o 
   0   0  18       29.34       36.12      5.00 o 
   1   0  18       93.08       99.64     11.12 o 
   2   0  18        6.86        9.43      6.37 o 
  -3   1  18        4.37        9.34      5.40 o 
  -2   1  18      147.93      150.91      9.44 o 
  -1   1  18        0.15       -0.58      2.55 o 
   0   1  18       68.40       65.98      9.30 o 
   1   1  18       96.05      107.63     15.40 o 
   2   1  18        6.07       12.87      6.44 o 
  -3   2  18       13.16       13.06      5.88 o 
  -2   2  18      107.36      117.75      8.00 o 
  -1   2  18       28.72       29.93      6.87 o 
   0   2  18       60.69       61.14      6.10 o 
   1   2  18        1.42        3.37      3.15 o 
   2   2  18       19.98       21.79      6.83 o 
  -2   3  18       52.27       60.61      9.47 o 
  -1   3  18       19.23       19.48      4.67 o 
   0   3  18        6.42       18.62     12.56 o 
   1   3  18       11.79        3.97      4.96 o 
   2   3  18        3.61       16.10      5.76 o 
  -2   4  18        6.83        5.27      3.51 o 
  -1   4  18        6.76       10.70      3.96 o 
   0   4  18       32.79       36.14      5.14 o 
   1   4  18        3.46        2.73      4.81 o 
   2   4  18       45.12       46.79      8.13 o 
  -2   5  18       46.88       51.92      5.62 o 
  -1   5  18       13.82       21.54      4.59 o 
   0   5  18       58.15       72.72      9.11 o 
   1   5  18       18.56       22.10      6.13 o 
   2   5  18       96.90      114.06     11.27 o 
  -1   6  18       43.77       49.88     11.76 o 
   0   6  18        2.41        7.03      3.83 o 
   1   6  18       12.93       23.83      6.21 o 
  -1   7  18       20.06       20.25      5.63 o 
   0   7  18       33.29       46.70      5.29 o 
  -1  -5  19       15.78       31.01      6.18 o 
   0  -5  19       17.75       23.44      4.07 o 
   1  -5  19      129.39      136.74     11.93 o 
  -1  -4  19        1.49       11.70      3.37 o 
   0  -4  19       94.27      106.09     10.91 o 
   1  -4  19       33.88       39.62      6.09 o 
  -2  -3  19        4.45        9.56      3.22 o 
  -1  -3  19       15.78       18.48      4.06 o 
   0  -3  19        4.36        2.08      3.01 o 
   1  -3  19        5.00       16.18      4.01 o 
  -2  -2  19       28.92       28.07      4.19 o 
  -1  -2  19       69.31       80.27      6.68 o 
   0  -2  19       13.92       13.93      3.79 o 
   1  -2  19       45.72       60.10      5.77 o 
   2  -2  19       22.66       45.65      7.80 o 
  -2  -1  19        4.27       10.82      6.91 o 
  -1  -1  19        9.29       21.03      4.12 o 
   0  -1  19       54.20       64.93      9.36 o 
   1  -1  19        4.71        6.95      3.09 o 
   2  -1  19        8.29       17.22      5.08 o 
  -2   0  19      161.81      169.44     14.99 o 
  -1   0  19       14.79       15.02      3.51 o 
   0   0  19       26.97       27.17     13.54 o 
   1   0  19        4.64        3.52      2.65 o 
   2   0  19       27.29       35.81      6.80 o 
  -2   1  19        4.28        9.94      3.18 o 
  -1   1  19        9.29       10.42      3.23 o 
   0   1  19       54.53       68.07      8.12 o 
   1   1  19        4.69        6.76      3.58 o 
   2   1  19        8.21        0.58      5.53 o 
  -2   2  19       28.96       34.24     13.08 o 
  -1   2  19       69.47       75.72      6.89 o 
   0   2  19       13.94       24.38      6.79 o 
   1   2  19       45.60       59.80      9.40 o 
   2   2  19       22.63       28.20      7.57 o 
  -2   3  19        4.46        7.86     15.70 o 
  -1   3  19       15.81       20.88     15.51 o 
   0   3  19        4.37       11.56      4.99 o 
   1   3  19        5.07       14.33      5.67 o 
  -1   4  19        1.47        3.04      3.74 o 
   0   4  19       94.21      113.91     19.35 o 
   1   4  19       33.84       26.75      6.80 o 
  -1   5  19       15.81       14.35      4.04 o 
   0   5  19       17.87       23.50      4.60 o 
   1   5  19      129.45      137.34     12.32 o 
   0  -3  20       47.82       53.22      7.58 o 
  -1  -2  20       41.66       39.99      4.99 o 
   0  -2  20       22.44       23.22      4.06 o 
  -1  -1  20       25.21       30.77      4.32 o 
   0  -1  20        7.42       13.99      3.64 o 
   1  -1  20       13.73       27.69     10.54 o 
  -1   0  20       10.97       26.90      6.60 o 
   0   0  20       67.63       98.12      7.92 o 
   1   0  20       18.48       17.15      4.94 o 
  -1   1  20       25.17       32.06      7.22 o 
   0   1  20        7.45        8.44      4.51 o 
   1   1  20       13.81       12.01      6.15 o 
  -1   2  20       41.55       50.38      5.84 o 
   0   2  20       22.29       24.69      6.75 o 
   0   3  20       47.86       39.69      7.65 o 
                                                 
